# Supplementary material for: Integrating genetic and transcriptomic data to identify genes underlying obesity risk loci
Source: Int J Obes (Lond). 2025 Sep 26;49(11):2346–57. doi: 10.1038/s41366-025-01898-z (PMC12583137; doi:10.1038/s41366-025-01898-z)
Supplement: Supplementary file 2 — Related Manuscript File [file 41366_2025_1898_MOESM2_ESM.xlsx]

## Sheet: ST1_Samplecharacteristics
Supplementary Table 1. Sample Characteristics and Technical Details
	Discovery	Generalization
	FHS, whole blood	CCHC	BSP, liver	BSP, VAT	hypothalmus	nucleus accumbens
N	5619	934	2224	657	131	198
age	55.08+-13.29	47.39 +-17.63	58.12+-12.05	45.18 +- 11.43	88.45+-6.80	87.65+-7.13
female	0.54	0.64	0.81	0.7942	0.6	0.57
BMI	28.19+-5.68	31.04 +- 6.91	51.42+-10.49	46.26 +- 8.09	27.85+-5.71	27.75+-5.33
Race/Ethnicity
European/white	1	-	0.964	0.9482	1	1
African American/Black	-	-	0.0242	0.0274	-	-
Hispanic/Latino	-	1	-	-	-	-
Other or Mixed	-	-	0.0022	0.0244	-	-
Techinical Details
Genotyping platform	Affymetrix GeneChip Human Mapping 500K Array Set + Affymetrix 50K gene-centric array	Illumina MEGAEX array	Illumina Omni v1.2, 1.3, and 1.4 or GSA v1 or v2.	Illumina Omni v1.2, 1.3, and 1.4 or GSA v1 or v2.	FHS: Affymetrix GeneChip Human Mapping 500K Array Set + Affymetrix 50K gene-centric array; ROS/MAP Affymetrix SNP Array 6.0
Genotype imputation method	Michigan Imputation Server with HRC reference panel release 1.1 April 2016	TOPMed Imputation Server and TOPMed R2 panel	TOPMed Imputation Server and TOPMed R2 panel	TOPMed Imputation Server and TOPMed R2 panel	Michigan Imputation Server with HRC reference panel release 1.1 April 2016
Expression data collection	Affymetrix gene chip Human exon 1.0 ST	Illumina NovaSeq	Illumina NovaSeq	Illumina NovaSeq 6000	Small RNA: Illumina TruSeq Stranded Total RNAs; Large RNA: Illumina HiSeq 3000
Expression data normalization	The CEL file data were quantile-normalized, log2 transformed, and summarized using Robust Multi-array Average from Affymetrix Power Tools version 1.12.	DESeq2	DESeq2	TensorQTL	For differential expression, DESeq2. For eQTL, transcripts were quantified with RSEM. Data were quantile-normalized between samples and inverse normalized within gene.

## Sheet: ST2_SNP_transcript
Supplementary Table 2. The SNP-Transcript Association Results in Discovery (FHS) Sample with PSNP<3.6x10-5.
dbSNPID	pos (b37)	alleles	CHR	Gene Start	Gene End	Chromosomal Region	Gene Symbol	BETASNP	SESNP	NSNP	PSNP	GWAS tag SNP	R2 GWAS tag SNP - tested SNP
rs1000940	5283252	(A/G)	chr17	4843323	4849241	17p13.2	RNF167	0.0152154	0.00359811	5257	2.35016e-05	rs1000940	1
rs1000940	5283252	(A/G)	chr17	5095286	5151344	17p13.2	LOC100130950	0.066369	0.00610748	5257	1.65855e-27	rs1000940	1
rs1000940	5283252	(A/G)	chr17	5185585	5289635	17p13.2	RABEP1	-0.024681	0.00375012	5257	4.66028e-11	rs1000940	1
rs1000940	5283252	(A/G)	chr17	5323214	5336556	17p13.2	RPAIN	0.0410745	0.00437741	5257	6.39465e-21	rs1000940	1
rs1000940	5283252	(A/G)	chr17	5389726	5394129	17p13.2	MIS12	-0.0742019	0.00614538	5257	1.44193e-33	rs1000940	1
rs1000940	5283252	(A/G)	chr17	5113399	5152307	17p13.2	C17orf87	0.0708879	0.00706529	5257	1.08859e-23	rs1000940	1
rs1000940	5283252	(A/G)	chr17	5264268	5323480	17p13.2	NUP88	-0.111815	0.0049018	5257	3.5594e-115	rs1000940	1
rs1000940	5283252	(A/G)	chr17	5335883	5352128	17p13.3	C1QBP	-0.0215171	0.00355471	5257	1.42062e-09	rs1000940	1
rs1004467	104594507	(A/G)	chr10	104605295	104661713	10q24.32	AS3MT	-0.0494768	0.00997512	5257	7.0488e-07	rs11191560	0.9193
rs1004467	104594507	(A/G)	chr10	104846932	104953260	10q24.32	NT5C2	0.0615728	0.00702746	5257	1.92245e-18	rs11191560	0.9193
rs10057967	74997756	(T/C)	chr5	74968263	75127440	5q13.3	POC5	0.0208855	0.00430906	5257	1.25409e-06	rs2112347	0.9121
rs10122339	15691712	(G/T)	chr9	15422722	15471249	9p22.3	SNAPC3	-0.0139237	0.00318511	5257	1.23397e-05	rs4740619	0.8
rs10122339	15691712	(G/T)	chr9	15552358	16103761	9p22.3	C9orf93	-0.0229909	0.00311286	5257	1.51569e-13	rs4740619	0.8
rs10123042	15662037	(G/A)	chr9	15422722	15471249	9p22.3	SNAPC3	-0.0142885	0.00317714	5257	6.88269e-06	rs4740619	0.8084
rs10123042	15662037	(G/A)	chr9	15552358	16103761	9p22.3	C9orf93	-0.0227424	0.00310663	5257	2.46888e-13	rs4740619	0.8084
rs1013985	120374908	(T/C)	chr9	120466513	120630329	9q33.1	TLR4	0.0441866	0.00567099	5257	6.61119e-15	rs1928295	1
rs10154945	81833766	(A/C)	chr3	81443838	81810902	3p12.3	GBE1	-0.0449217	0.00411286	5257	9.02504e-28	rs3849570	0.9821
rs1015890	47702229	(G/A)	chr1	47649260	47656696	1p33	PDZK1IP1	0.18812	0.0141686	5257	3.13955e-40	rs977747	0.9588
rs1015890	47702229	(G/A)	chr1	47681966	47698294	1p32	TAL1	0.0412142	0.00389794	5257	3.96162e-26	rs977747	0.9588
rs10179708	219390967	(T/A)	chr2	219283853	219318221	2q35	VIL1	-0.0223824	0.00283793	5257	3.09822e-15	rs492400	0.8783
rs10179708	219390967	(T/A)	chr2	219433308	219461783	2q35	RQCD1	-0.0752051	0.00369874	5257	6.61795e-92	rs492400	0.8783
rs10179708	219390967	(T/A)	chr2	219575570	219624666	2p24.3-p24.1	TTLL4	0.0510702	0.00464987	5257	4.6067e-28	rs492400	0.8783
rs10179708	219390967	(T/A)	chr2	219314984	219474363	2q35	USP37	0.02153	0.00336509	5257	1.57382e-10	rs492400	0.8783
rs10179708	219390967	(T/A)	chr2	219687106	219723763	2q35	PRKAG3	0.0120769	0.00229431	5257	1.41068e-07	rs492400	0.8783
rs10187066	219514759	(A/G)	chr2	219283853	219318221	2q35	VIL1	0.0236111	0.00277667	5257	1.84184e-17	rs492400	0.9959
rs10187066	219514759	(A/G)	chr2	219433308	219461783	2q35	RQCD1	0.0736236	0.00361595	5257	3.72664e-92	rs492400	0.9959
rs10187066	219514759	(A/G)	chr2	219575570	219624666	2p24.3-p24.1	TTLL4	-0.0553579	0.00454394	5257	3.83886e-34	rs492400	0.9959
rs10187066	219514759	(A/G)	chr2	219314984	219474363	2q35	USP37	-0.018649	0.00330364	5257	1.65188e-08	rs492400	0.9959
rs10187066	219514759	(A/G)	chr2	219687106	219723763	2q35	PRKAG3	-0.0125388	0.00224827	5257	2.44536e-08	rs492400	0.9959
rs10189479	219287276	(C/A)	chr2	219283853	219318221	2q35	VIL1	-0.0252963	0.00279502	5257	1.42333e-19	rs492400	0.9
rs10189479	219287276	(C/A)	chr2	219433308	219461783	2q35	RQCD1	-0.072305	0.00364649	5257	1.68496e-87	rs492400	0.9
rs10189479	219287276	(C/A)	chr2	219575570	219624666	2p24.3-p24.1	TTLL4	0.0540313	0.00458907	5257	5.31993e-32	rs492400	0.9
rs10189479	219287276	(C/A)	chr2	219314984	219474363	2q35	USP37	0.0193252	0.00332851	5257	6.39955e-09	rs492400	0.9
rs10189479	219287276	(C/A)	chr2	219687106	219723763	2q35	PRKAG3	0.0114593	0.00226708	5257	4.31232e-07	rs492400	0.9
rs10190250	219457731	(C/T)	chr2	219283853	219318221	2q35	VIL1	-0.0224277	0.00284496	5257	3.18775e-15	rs492400	0.8787
rs10190250	219457731	(C/T)	chr2	219433308	219461783	2q35	RQCD1	-0.0753631	0.00370818	5257	7.97511e-92	rs492400	0.8787
rs10190250	219457731	(C/T)	chr2	219575570	219624666	2p24.3-p24.1	TTLL4	0.0510391	0.00466154	5257	6.7192e-28	rs492400	0.8787
rs10190250	219457731	(C/T)	chr2	219314984	219474363	2q35	USP37	0.0210422	0.00337466	5257	4.50737e-10	rs492400	0.8787
rs10190250	219457731	(C/T)	chr2	219687106	219723763	2q35	PRKAG3	0.0120927	0.00230026	5257	1.46363e-07	rs492400	0.8787
rs10200507	219335944	(C/A)	chr2	219283853	219318221	2q35	VIL1	-0.022454	0.00284429	5257	2.9167e-15	rs492400	0.8824
rs10200507	219335944	(C/A)	chr2	219433308	219461783	2q35	RQCD1	-0.0755719	0.00370563	5257	1.89703e-92	rs492400	0.8824
rs10200507	219335944	(C/A)	chr2	219575570	219624666	2p24.3-p24.1	TTLL4	0.050996	0.00466084	5257	7.3094e-28	rs492400	0.8824
rs10200507	219335944	(C/A)	chr2	219314984	219474363	2q35	USP37	0.021691	0.00337272	5257	1.26517e-10	rs492400	0.8824
rs10200507	219335944	(C/A)	chr2	219687106	219723763	2q35	PRKAG3	0.0121828	0.00229953	5257	1.17122e-07	rs492400	0.8824
rs10205073	219412784	(C/A)	chr2	219283853	219318221	2q35	VIL1	-0.0223077	0.00283718	5257	3.76208e-15	rs492400	0.8824
rs10205073	219412784	(C/A)	chr2	219433308	219461783	2q35	RQCD1	-0.0751853	0.00369793	5257	6.73855e-92	rs492400	0.8824
rs10205073	219412784	(C/A)	chr2	219575570	219624666	2p24.3-p24.1	TTLL4	0.0510444	0.00464853	5257	4.72878e-28	rs492400	0.8824
rs10205073	219412784	(C/A)	chr2	219314984	219474363	2q35	USP37	0.0213454	0.00336458	5257	2.2366e-10	rs492400	0.8824
rs10205073	219412784	(C/A)	chr2	219687106	219723763	2q35	PRKAG3	0.0121392	0.0022937	5257	1.20703e-07	rs492400	0.8824
rs10220909	51762412	(C/A)	chr15	52043711	52108560	15q21.2	TMOD2	0.051038	0.00535734	5257	1.62295e-21	rs3736485	0.8854
rs10220909	51762412	(C/A)	chr15	51739931	51914966	15q21.2	DMXL2	-0.0618068	0.004278	5257	2.59686e-47	rs3736485	0.8854
rs1026737	68107072	(A/C)	chr15	67835021	68104859	15q23	MAP2K5	-0.0840636	0.00371613	5257	2.6769e-113	rs16951275	0.9727
rs1031664	51754897	(C/A)	chr15	52043711	52108560	15q21.2	TMOD2	0.0511998	0.00535302	5257	1.12588e-21	rs3736485	0.893
rs1031664	51754897	(C/A)	chr15	51739931	51914966	15q21.2	DMXL2	-0.0617949	0.00427741	5257	2.62562e-47	rs3736485	0.893
rs1032524	201790826	(T/C)	chr1	201857825	201862205	1q32.1	SHISA4	0.0267637	0.00591707	5257	6.093e-06	rs2820292	0.8935
rs10430665	104848430	(C/T)	chr10	104605295	104661713	10q24.32	AS3MT	-0.0514216	0.0104381	5257	8.37842e-07	rs11191560	0.9877
rs10430665	104848430	(C/T)	chr10	104846932	104953260	10q24.32	NT5C2	0.0719042	0.00733001	5257	1.02419e-22	rs11191560	0.9877
rs10439351	219298695	(G/A)	chr2	219283853	219318221	2q35	VIL1	-0.0220641	0.0028328	5257	6.76533e-15	rs492400	0.8787
rs10439351	219298695	(G/A)	chr2	219433308	219461783	2q35	RQCD1	-0.0753452	0.00368976	5257	1.10833e-92	rs492400	0.8787
rs10439351	219298695	(G/A)	chr2	219575570	219624666	2p24.3-p24.1	TTLL4	0.0509253	0.00464424	5257	5.61393e-28	rs492400	0.8787
rs10439351	219298695	(G/A)	chr2	219314984	219474363	2q35	USP37	0.020867	0.00336055	5257	5.3184e-10	rs492400	0.8787
rs10439351	219298695	(G/A)	chr2	219687106	219723763	2q35	PRKAG3	0.012084	0.00229084	5257	1.32828e-07	rs492400	0.8787
rs10458729	104841479	(C/T)	chr10	104605295	104661713	10q24.32	AS3MT	-0.0513552	0.0104437	5257	8.7735e-07	rs11191560	0.9877
rs10458729	104841479	(C/T)	chr10	104846932	104953260	10q24.32	NT5C2	0.0718805	0.00733366	5257	1.10986e-22	rs11191560	0.9877
rs10467923	51767265	(A/C)	chr15	52043711	52108560	15q21.2	TMOD2	0.050128	0.00534553	5257	6.75204e-21	rs3736485	0.8777
rs10467923	51767265	(A/C)	chr15	51739931	51914966	15q21.2	DMXL2	-0.0618555	0.00426695	5257	1.2764e-47	rs3736485	0.8777
rs10467924	51787579	(A/G)	chr15	52043711	52108560	15q21.2	TMOD2	0.0509853	0.00533816	5257	1.28335e-21	rs3736485	0.8815
rs10467924	51787579	(A/G)	chr15	51739931	51914966	15q21.2	DMXL2	-0.0624578	0.00426147	5257	1.22609e-48	rs3736485	0.8815
rs10481557	15604746	(T/G)	chr9	15422722	15471249	9p22.3	SNAPC3	0.0144637	0.003188	5257	5.70844e-06	rs4740619	0.9647
rs10499	28915527	(G/A)	chr16	28616530	28634903	16p12.1	SULT1A1	0.0276548	0.00430893	5257	1.38047e-10	rs3888190	0.8368
rs10499	28915527	(G/A)	chr16	28710217	28848542	16p11	ATXN2L	0.0139852	0.00290537	5257	1.48263e-06	rs3888190	0.8368
rs10499	28915527	(G/A)	chr16	28777503	29064089	16p11.2	LAT	-0.0215928	0.00471026	5257	4.55738e-06	rs3888190	0.8368
rs10499	28915527	(G/A)	chr16	28985662	28995858	16p11.2	SPNS1	-0.0208239	0.00269186	5257	1.02701e-14	rs3888190	0.8368
rs10499	28915527	(G/A)	chr16	28565257	28603108	16p11.2	CCDC101	0.0322029	0.00448643	5257	7.08141e-13	rs3888190	0.8368
rs10499	28915527	(G/A)	chr16	28853748	28858023	16p11.2	TUFM	-0.10574	0.00376283	5257	9.45985e-174	rs3888190	0.8368
rs10509759	104689665	(A/T)	chr10	104605295	104661713	10q24.32	AS3MT	-0.0532318	0.0103988	5257	3.07082e-07	rs11191560	0.9756
rs10509759	104689665	(A/T)	chr10	104846932	104953260	10q24.32	NT5C2	0.0713682	0.0073056	5257	1.52998e-22	rs11191560	0.9756
rs10513801	185822353	(T/G)	chr3	185763453	185826877	3q28	ETV5	0.0422223	0.00539075	5257	4.78828e-15	rs1516725	1
rs10519312	51912971	(A/G)	chr15	52043711	52108560	15q21.2	TMOD2	0.0527277	0.00533447	5257	4.86803e-23	rs3736485	0.8777
rs10519312	51912971	(A/G)	chr15	51739931	51914966	15q21.2	DMXL2	-0.0624219	0.0042625	5257	1.46209e-48	rs3736485	0.8777
rs10519313	51915812	(C/T)	chr15	52043711	52108560	15q21.2	TMOD2	0.0522032	0.00534101	5257	1.4554e-22	rs3736485	0.8777
rs10519313	51915812	(C/T)	chr15	51739931	51914966	15q21.2	DMXL2	-0.0627666	0.00426567	5257	5.21538e-49	rs3736485	0.8777
rs1055816	219501328	(G/A)	chr2	219283853	219318221	2q35	VIL1	0.0236191	0.0027769	5257	1.80714e-17	rs492400	0.9959
rs1055816	219501328	(G/A)	chr2	219433308	219461783	2q35	RQCD1	0.0736477	0.00361611	5257	3.30996e-92	rs492400	0.9959
rs1055816	219501328	(G/A)	chr2	219575570	219624666	2p24.3-p24.1	TTLL4	-0.0553344	0.00454443	5257	4.15725e-34	rs492400	0.9959
rs1055816	219501328	(G/A)	chr2	219314984	219474363	2q35	USP37	-0.0186353	0.00330395	5257	1.69761e-08	rs492400	0.9959
rs1055816	219501328	(G/A)	chr2	219687106	219723763	2q35	PRKAG3	-0.0125558	0.00224844	5257	2.34772e-08	rs492400	0.9959
rs1058366	5286226	(A/C)	chr17	4843323	4849241	17p13.2	RNF167	0.0159475	0.00365204	5257	1.26109e-05	rs1000940	0.9362
rs1058366	5286226	(A/C)	chr17	5095286	5151344	17p13.2	LOC100130950	0.062922	0.00621329	5257	4.19277e-24	rs1000940	0.9362
rs1058366	5286226	(A/C)	chr17	5185585	5289635	17p13.2	RABEP1	-0.0249809	0.00380748	5257	5.34493e-11	rs1000940	0.9362
rs1058366	5286226	(A/C)	chr17	5323214	5336556	17p13.2	RPAIN	0.0407245	0.00444768	5257	5.36774e-20	rs1000940	0.9362
rs1058366	5286226	(A/C)	chr17	5389726	5394129	17p13.2	MIS12	-0.0718302	0.00624968	5257	1.42358e-30	rs1000940	0.9362
rs1058366	5286226	(A/C)	chr17	5113399	5152307	17p13.2	C17orf87	0.0663228	0.00718808	5257	2.78881e-20	rs1000940	0.9362
rs1058366	5286226	(A/C)	chr17	5264268	5323480	17p13.2	NUP88	-0.111455	0.00499075	5257	1.79729e-110	rs1000940	0.9362
rs1058366	5286226	(A/C)	chr17	5335883	5352128	17p13.3	C1QBP	-0.0210128	0.00361058	5257	5.89174e-09	rs1000940	0.9362
rs1060240	104883337	(A/G)	chr10	104605295	104661713	10q24.32	AS3MT	-0.0503813	0.0103906	5257	1.24238e-06	rs11191560	1
rs1060240	104883337	(A/G)	chr10	104846932	104953260	10q24.32	NT5C2	0.0712452	0.00729949	5257	1.66658e-22	rs11191560	1
rs10733305	15866759	(G/A)	chr9	15422722	15471249	9p22.3	SNAPC3	0.0137995	0.00321263	5257	1.74391e-05	rs4740619	0.8847
rs10738400	15538710	(A/G)	chr9	15422722	15471249	9p22.3	SNAPC3	0.0177814	0.00331168	5257	7.90439e-08	rs4740619	0.8523
rs10756670	15545230	(C/T)	chr9	15422722	15471249	9p22.3	SNAPC3	0.0170356	0.00325406	5257	1.64815e-07	rs4740619	0.8743
rs10756671	15548007	(A/T)	chr9	15422722	15471249	9p22.3	SNAPC3	0.0169788	0.00324591	5257	1.68745e-07	rs4740619	0.8887
rs10756672	15549502	(A/T)	chr9	15422722	15471249	9p22.3	SNAPC3	0.0167693	0.00323356	5257	2.14848e-07	rs4740619	0.8965
rs10756679	15623644	(A/G)	chr9	15422722	15471249	9p22.3	SNAPC3	0.0149646	0.00319909	5257	2.90013e-06	rs4740619	0.9685
rs10756692	15710207	(T/C)	chr9	15422722	15471249	9p22.3	SNAPC3	0.0147244	0.00319049	5257	3.92924e-06	rs4740619	0.9457
rs10756695	15712674	(C/G)	chr9	15422722	15471249	9p22.3	SNAPC3	0.0146873	0.00319284	5257	4.22349e-06	rs4740619	0.9419
rs10756696	15725282	(A/G)	chr9	15422722	15471249	9p22.3	SNAPC3	0.0143912	0.00319324	5257	6.58227e-06	rs4740619	0.9417
rs10756697	15728517	(A/G)	chr9	15422722	15471249	9p22.3	SNAPC3	0.0140587	0.00318991	5257	1.04695e-05	rs4740619	0.926
rs10756703	15779398	(C/T)	chr9	15422722	15471249	9p22.3	SNAPC3	0.0142974	0.00318466	5257	7.14108e-06	rs4740619	0.9182
rs10756704	15783816	(G/A)	chr9	15422722	15471249	9p22.3	SNAPC3	0.013767	0.00318531	5257	1.54596e-05	rs4740619	0.9183
rs10756714	15885041	(A/G)	chr9	15422722	15471249	9p22.3	SNAPC3	0.0141178	0.00321178	5257	1.10451e-05	rs4740619	0.8881
rs10756715	15888024	(A/C)	chr9	15422722	15471249	9p22.3	SNAPC3	0.0141888	0.00321263	5257	1.00279e-05	rs4740619	0.8041
rs10759928	120398403	(A/G)	chr9	120466513	120630329	9q33.1	TLR4	0.0450112	0.0056939	5257	2.67569e-15	rs1928295	0.9761
rs10769931	8636105	(T/C)	chr11	8413429	8615629	11p15.3	STK33	-0.023868	0.00421011	5257	1.43458e-08	rs4256980	0.9457
rs10769932	8636339	(G/C)	chr11	8413429	8615629	11p15.3	STK33	-0.0236448	0.00420447	5257	1.86876e-08	rs4256980	0.9457
rs10769939	8683639	(C/T)	chr11	8413429	8615629	11p15.3	STK33	0.0258624	0.00424742	5257	1.13648e-09	rs4256980	1
rs1077361	51880919	(T/A)	chr15	52043711	52108560	15q21.2	TMOD2	0.0517126	0.0053319	5257	3.05281e-22	rs3736485	0.8819
rs1077361	51880919	(T/A)	chr15	51739931	51914966	15q21.2	DMXL2	-0.0626003	0.00425741	5257	6.08831e-49	rs3736485	0.8819
rs10775144	51891134	(C/T)	chr15	52043711	52108560	15q21.2	TMOD2	0.0513613	0.00533365	5257	5.99132e-22	rs3736485	0.8777
rs10775144	51891134	(C/T)	chr15	51739931	51914966	15q21.2	DMXL2	-0.0627753	0.00425636	5257	3.14078e-49	rs3736485	0.8777
rs10789336	72838406	(G/A)	chr1	71868628	72748513	1p31.1	NEGR1	0.0546143	0.00313778	5257	7.50694e-68	rs3101336	0.9492
rs10789504	47676531	(T/A)	chr1	47649260	47656696	1p33	PDZK1IP1	0.195824	0.0140937	5257	6.85051e-44	rs977747	0.947
rs10789504	47676531	(T/A)	chr1	47681966	47698294	1p32	TAL1	0.041363	0.00388259	5257	1.68003e-26	rs977747	0.947
rs10792	5288179	(A/T)	chr17	4843323	4849241	17p13.2	RNF167	0.015271	0.0036157	5257	2.40495e-05	rs1000940	0.9782
rs10792	5288179	(A/T)	chr17	5095286	5151344	17p13.2	LOC100130950	0.0660926	0.00614017	5257	5.0927e-27	rs1000940	0.9782
rs10792	5288179	(A/T)	chr17	5185585	5289635	17p13.2	RABEP1	-0.0246231	0.00376937	5257	6.47184e-11	rs1000940	0.9782
rs10792	5288179	(A/T)	chr17	5323214	5336556	17p13.2	RPAIN	0.0417356	0.004399	5257	2.36607e-21	rs1000940	0.9782
rs10792	5288179	(A/T)	chr17	5389726	5394129	17p13.2	MIS12	-0.0734686	0.00618027	5257	1.37302e-32	rs1000940	0.9782
rs10792	5288179	(A/T)	chr17	5113399	5152307	17p13.2	C17orf87	0.0688337	0.00710639	5257	3.45234e-22	rs1000940	0.9782
rs10792	5288179	(A/T)	chr17	5264268	5323480	17p13.2	NUP88	-0.112151	0.00492684	5257	1.05822e-114	rs1000940	0.9782
rs10792	5288179	(A/T)	chr17	5335883	5352128	17p13.3	C1QBP	-0.0211496	0.00357313	5257	3.23747e-09	rs1000940	0.9782
rs1080394	51757621	(G/A)	chr15	52043711	52108560	15q21.2	TMOD2	0.0560007	0.00536487	5257	1.6557e-25	rs3736485	0.8799
rs1080394	51757621	(G/A)	chr15	51739931	51914966	15q21.2	DMXL2	-0.0627148	0.00429404	5257	2.60675e-48	rs3736485	0.8799
rs10810400	15568330	(G/A)	chr9	15422722	15471249	9p22.3	SNAPC3	0.0147157	0.00319771	5257	4.18521e-06	rs4740619	0.9375
rs10810416	15638471	(T/C)	chr9	15422722	15471249	9p22.3	SNAPC3	-0.0145311	0.00316943	5257	4.54513e-06	rs4740619	0.8222
rs10810416	15638471	(T/C)	chr9	15552358	16103761	9p22.3	C9orf93	-0.0222617	0.00310035	5257	6.95187e-13	rs4740619	0.8222
rs10810419	15642909	(C/T)	chr9	15422722	15471249	9p22.3	SNAPC3	-0.0145648	0.00316557	5257	4.20458e-06	rs4740619	0.8189
rs10810419	15642909	(C/T)	chr9	15552358	16103761	9p22.3	C9orf93	-0.0224885	0.00309645	5257	3.79564e-13	rs4740619	0.8189
rs10810422	15654475	(C/T)	chr9	15422722	15471249	9p22.3	SNAPC3	-0.0143467	0.00317228	5257	6.11076e-06	rs4740619	0.8084
rs10810422	15654475	(C/T)	chr9	15552358	16103761	9p22.3	C9orf93	-0.0225074	0.00310318	5257	4.0758e-13	rs4740619	0.8084
rs10810424	15673893	(G/A)	chr9	15422722	15471249	9p22.3	SNAPC3	-0.0145933	0.00317521	5257	4.30626e-06	rs4740619	0.8052
rs10810424	15673893	(G/A)	chr9	15552358	16103761	9p22.3	C9orf93	-0.0226965	0.00310514	5257	2.68453e-13	rs4740619	0.8052
rs10810426	15677078	(C/T)	chr9	15422722	15471249	9p22.3	SNAPC3	-0.0146015	0.00317648	5257	4.29093e-06	rs4740619	0.8013
rs10810426	15677078	(C/T)	chr9	15552358	16103761	9p22.3	C9orf93	-0.0227445	0.0031064	5257	2.44627e-13	rs4740619	0.8013
rs10810427	15687161	(C/G)	chr9	15422722	15471249	9p22.3	SNAPC3	-0.0146253	0.00318523	5257	4.39848e-06	rs4740619	0.8084
rs10810427	15687161	(C/G)	chr9	15552358	16103761	9p22.3	C9orf93	-0.0232889	0.00311356	5257	7.44254e-14	rs4740619	0.8084
rs10810435	15719658	(T/G)	chr9	15422722	15471249	9p22.3	SNAPC3	0.0142438	0.00321946	5257	9.6761e-06	rs4740619	0.9342
rs10810436	15723547	(T/C)	chr9	15422722	15471249	9p22.3	SNAPC3	0.0143255	0.00319432	5257	7.30239e-06	rs4740619	0.9338
rs10810439	15754393	(A/G)	chr9	15422722	15471249	9p22.3	SNAPC3	0.013154	0.00318328	5257	3.59277e-05	rs4740619	0.9299
rs10810450	15800221	(A/G)	chr9	15422722	15471249	9p22.3	SNAPC3	0.0147712	0.00319093	5257	3.67249e-06	rs4740619	0.892
rs10810455	15866156	(C/G)	chr9	15422722	15471249	9p22.3	SNAPC3	0.013743	0.00321204	5257	1.88086e-05	rs4740619	0.8922
rs10810461	15876507	(G/T)	chr9	15422722	15471249	9p22.3	SNAPC3	0.0145204	0.00321457	5257	6.27033e-06	rs4740619	0.8734
rs10810462	15889634	(C/T)	chr9	15422722	15471249	9p22.3	SNAPC3	0.0142283	0.00320807	5257	9.20021e-06	rs4740619	0.8058
rs10810474	15911359	(C/T)	chr9	15422722	15471249	9p22.3	SNAPC3	0.0140106	0.00321007	5257	1.27359e-05	rs4740619	0.8069
rs10810475	15912375	(G/C)	chr9	15422722	15471249	9p22.3	SNAPC3	0.0134715	0.00321455	5257	2.77986e-05	rs4740619	0.8133
rs10838184	43869860	(C/G)	chr11	43577686	44114178	11p11.2	HSD17B12	0.0537644	0.00599203	5257	2.89452e-19	rs2176598	1
rs10838724	47527052	(G/T)	chr11	47270469	47290709	11p11.2	NR1H3	0.0200737	0.0029058	5257	4.90936e-12	rs3817334	0.8827
rs10838724	47527052	(G/T)	chr11	48001984	48276897	11p11.2	PTPRJ	-0.0408157	0.00586183	5257	3.33191e-12	rs3817334	0.8827
rs10838724	47527052	(G/T)	chr11	47352967	47374233	11p11.2	MYBPC3	-0.0244506	0.00204122	5257	4.61141e-33	rs3817334	0.8827
rs10838724	47527052	(G/T)	chr11	47623990	47664185	11p11.2	MTCH2	-0.0399727	0.00409756	5257	1.75187e-22	rs3817334	0.8827
rs10840099	8667680	(T/C)	chr11	8413429	8615629	11p15.3	STK33	-0.0255236	0.0042363	5257	1.69141e-09	rs4256980	0.9958
rs10840100	8669437	(A/G)	chr11	8413429	8615629	11p15.3	STK33	-0.0255899	0.00423686	5257	1.54285e-09	rs4256980	0.9915
rs10851500	51783820	(T/C)	chr15	52043711	52108560	15q21.2	TMOD2	0.0509501	0.00533962	5257	1.40254e-21	rs3736485	0.8777
rs10851500	51783820	(T/C)	chr15	51739931	51914966	15q21.2	DMXL2	-0.0624371	0.00426265	5257	1.39787e-48	rs3736485	0.8777
rs10851502	51890936	(A/G)	chr15	52043711	52108560	15q21.2	TMOD2	0.0552847	0.00532447	5257	2.95865e-25	rs3736485	0.8537
rs10851502	51890936	(A/G)	chr15	51739931	51914966	15q21.2	DMXL2	-0.0658098	0.00424747	5257	3.81511e-54	rs3736485	0.8537
rs10871454	31048079	(C/T)	chr16	31044321	31051480	16p11.2	STX4	-0.0285391	0.0038699	5257	1.64791e-13	rs9925964	0.886
rs10871454	31048079	(C/T)	chr16	31084844	31094826	16p11.2	ZNF646	0.0162009	0.00272639	5257	2.81095e-09	rs9925964	0.886
rs10871454	31048079	(C/T)	chr16	31119629	31124524	16p11.2	BCKDK	0.0185784	0.00314422	5257	3.44715e-09	rs9925964	0.886
rs10871454	31048079	(C/T)	chr16	31129003	31143342	16p11.2	MYST1	-0.0127982	0.00307949	5257	3.23928e-05	rs9925964	0.886
rs10871454	31048079	(C/T)	chr16	31366511	31394318	16p11.2	ITGAX	0.0555235	0.00576298	5257	5.71617e-22	rs9925964	0.886
rs10883798	104660688	(A/G)	chr10	104605295	104661713	10q24.32	AS3MT	-0.0533769	0.0103832	5257	2.73723e-07	rs11191560	0.9639
rs10883798	104660688	(A/G)	chr10	104846932	104953260	10q24.32	NT5C2	0.0712554	0.00729488	5257	1.54661e-22	rs11191560	0.9639
rs10883806	104713076	(C/T)	chr10	104605295	104661713	10q24.32	AS3MT	-0.0530773	0.0104071	5257	3.39502e-07	rs11191560	0.9756
rs10883806	104713076	(C/T)	chr10	104846932	104953260	10q24.32	NT5C2	0.0714522	0.00731144	5257	1.47527e-22	rs11191560	0.9756
rs10883808	104721126	(A/T)	chr10	104605295	104661713	10q24.32	AS3MT	-0.0530368	0.0104072	5257	3.46581e-07	rs11191560	0.9756
rs10883808	104721126	(A/T)	chr10	104846932	104953260	10q24.32	NT5C2	0.0714413	0.00731148	5257	1.49792e-22	rs11191560	0.9756
rs10883815	104739179	(T/C)	chr10	104605295	104661713	10q24.32	AS3MT	-0.0531868	0.0103938	5257	3.10134e-07	rs11191560	0.9756
rs10883815	104739179	(T/C)	chr10	104846932	104953260	10q24.32	NT5C2	0.0710599	0.00730214	5257	2.21567e-22	rs11191560	0.9756
rs10883832	104871279	(T/G)	chr10	104605295	104661713	10q24.32	AS3MT	-0.0502816	0.0103998	5257	1.3323e-06	rs11191560	1
rs10883832	104871279	(T/G)	chr10	104846932	104953260	10q24.32	NT5C2	0.0714234	0.00730565	5257	1.42101e-22	rs11191560	1
rs10883835	104884208	(T/C)	chr10	104605295	104661713	10q24.32	AS3MT	-0.0504223	0.0103897	5257	1.21555e-06	rs11191560	1
rs10883835	104884208	(T/C)	chr10	104846932	104953260	10q24.32	NT5C2	0.071232	0.00729894	5257	1.68435e-22	rs11191560	1
rs10889947	72828221	(T/C)	chr1	71868628	72748513	1p31.1	NEGR1	0.0549257	0.00312809	5257	5.09001e-69	rs3101336	0.9289
rs10890471	47676525	(C/A)	chr1	47649260	47656696	1p33	PDZK1IP1	0.181425	0.0139733	5257	1.51483e-38	rs977747	0.821
rs10890471	47676525	(C/A)	chr1	47681966	47698294	1p32	TAL1	0.0417722	0.00383883	5257	1.41236e-27	rs977747	0.821
rs10890472	47708112	(G/T)	chr1	47649260	47656696	1p33	PDZK1IP1	0.20453	0.0142407	5257	8.91076e-47	rs977747	0.8717
rs10890472	47708112	(G/T)	chr1	47681966	47698294	1p32	TAL1	0.0386675	0.00394126	5257	1.01013e-22	rs977747	0.8717
rs10932781	219297918	(G/T)	chr2	219283853	219318221	2q35	VIL1	0.024245	0.00278849	5257	3.4779e-18	rs492400	0.9438
rs10932781	219297918	(G/T)	chr2	219433308	219461783	2q35	RQCD1	0.0734339	0.00363695	5257	1.17323e-90	rs492400	0.9438
rs10932781	219297918	(G/T)	chr2	219575570	219624666	2p24.3-p24.1	TTLL4	-0.0546876	0.00457414	5257	6.05352e-33	rs492400	0.9438
rs10932781	219297918	(G/T)	chr2	219314984	219474363	2q35	USP37	-0.0196566	0.00331934	5257	3.1837e-09	rs492400	0.9438
rs10932781	219297918	(G/T)	chr2	219687106	219723763	2q35	PRKAG3	-0.0122539	0.00226054	5257	5.93418e-08	rs492400	0.9438
rs10932782	219353195	(C/T)	chr2	219283853	219318221	2q35	VIL1	0.0223561	0.0028449	5257	3.8936e-15	rs492400	0.8824
rs10932782	219353195	(C/T)	chr2	219433308	219461783	2q35	RQCD1	0.0767368	0.00369891	5257	1.33819e-95	rs492400	0.8824
rs10932782	219353195	(C/T)	chr2	219575570	219624666	2p24.3-p24.1	TTLL4	-0.0508117	0.0046633	5257	1.20345e-27	rs492400	0.8824
rs10932782	219353195	(C/T)	chr2	219314984	219474363	2q35	USP37	-0.0210872	0.00337502	5257	4.15688e-10	rs492400	0.8824
rs10932782	219353195	(C/T)	chr2	219687106	219723763	2q35	PRKAG3	-0.0122037	0.00230018	5257	1.12344e-07	rs492400	0.8824
rs10962064	15545737	(G/A)	chr9	15422722	15471249	9p22.3	SNAPC3	0.0167412	0.00325038	5257	2.59749e-07	rs4740619	0.8743
rs10962065	15545807	(C/T)	chr9	15422722	15471249	9p22.3	SNAPC3	0.0170029	0.00325222	5257	1.71269e-07	rs4740619	0.8743
rs10962070	15566017	(G/A)	chr9	15422722	15471249	9p22.3	SNAPC3	0.0146541	0.00319903	5257	4.63199e-06	rs4740619	0.9375
rs10962106	15644441	(G/A)	chr9	15422722	15471249	9p22.3	SNAPC3	-0.0145563	0.00316609	5257	4.27483e-06	rs4740619	0.8189
rs10962106	15644441	(G/A)	chr9	15552358	16103761	9p22.3	C9orf93	-0.0224834	0.00309695	5257	3.87448e-13	rs4740619	0.8189
rs10962110	15658794	(G/A)	chr9	15422722	15471249	9p22.3	SNAPC3	0.0150004	0.00319932	5257	2.75071e-06	rs4740619	0.9495
rs10962124	15716039	(T/C)	chr9	15422722	15471249	9p22.3	SNAPC3	0.013412	0.00319312	5257	2.66588e-05	rs4740619	0.9495
rs10962151	15774379	(A/G)	chr9	15422722	15471249	9p22.3	SNAPC3	0.0145345	0.00318653	5257	5.08495e-06	rs4740619	0.9183
rs10962158	15786902	(T/A)	chr9	15422722	15471249	9p22.3	SNAPC3	0.0148742	0.0031831	5257	2.97036e-06	rs4740619	0.8922
rs10962162	15790000	(G/T)	chr9	15422722	15471249	9p22.3	SNAPC3	0.0146709	0.00318608	5257	4.13123e-06	rs4740619	0.9107
rs10962163	15792152	(G/A)	chr9	15422722	15471249	9p22.3	SNAPC3	0.0136326	0.00318871	5257	1.90923e-05	rs4740619	0.9183
rs10962167	15800846	(T/A)	chr9	15422722	15471249	9p22.3	SNAPC3	0.0144437	0.00319218	5257	6.04797e-06	rs4740619	0.8996
rs10962212	15911745	(G/C)	chr9	15422722	15471249	9p22.3	SNAPC3	0.0139699	0.00320927	5257	1.34299e-05	rs4740619	0.8069
rs10962215	15913490	(T/C)	chr9	15422722	15471249	9p22.3	SNAPC3	0.0135151	0.00321458	5257	2.61879e-05	rs4740619	0.8099
rs11039307	47611152	(C/T)	chr11	47270469	47290709	11p11.2	NR1H3	0.0181143	0.00280644	5257	1.08545e-10	rs3817334	1
rs11039307	47611152	(C/T)	chr11	48001984	48276897	11p11.2	PTPRJ	-0.0275714	0.00567556	5257	1.18628e-06	rs3817334	1
rs11039307	47611152	(C/T)	chr11	47212704	47901472	11p11.2	NUP160	-0.0183328	0.00417869	5257	1.14812e-05	rs3817334	1
rs11039307	47611152	(C/T)	chr11	47352967	47374233	11p11.2	MYBPC3	-0.0215912	0.0019779	5257	9.64201e-28	rs3817334	1
rs11039307	47611152	(C/T)	chr11	47623990	47664185	11p11.2	MTCH2	-0.0390542	0.00394976	5257	4.70438e-23	rs3817334	1
rs11039308	47622412	(G/A)	chr11	47270469	47290709	11p11.2	NR1H3	0.0180529	0.00280376	5257	1.20411e-10	rs3817334	1
rs11039308	47622412	(G/A)	chr11	48001984	48276897	11p11.2	PTPRJ	-0.0278413	0.0056697	5257	9.08219e-07	rs3817334	1
rs11039308	47622412	(G/A)	chr11	47212704	47901472	11p11.2	NUP160	-0.0184064	0.00417442	5257	1.03686e-05	rs3817334	1
rs11039308	47622412	(G/A)	chr11	47352967	47374233	11p11.2	MYBPC3	-0.0215575	0.00197614	5257	1.04501e-27	rs3817334	1
rs11039308	47622412	(G/A)	chr11	47623990	47664185	11p11.2	MTCH2	-0.0390543	0.00394555	5257	4.23267e-23	rs3817334	1
rs11039324	47665686	(G/A)	chr11	47270469	47290709	11p11.2	NR1H3	0.0174965	0.0028067	5257	4.55204e-10	rs3817334	0.9717
rs11039324	47665686	(G/A)	chr11	47376896	47438107	11p11.2	SLC39A13	0.0115028	0.00273326	5257	2.57117e-05	rs3817334	0.9717
rs11039324	47665686	(G/A)	chr11	48001984	48276897	11p11.2	PTPRJ	-0.0302594	0.00567237	5257	9.57992e-08	rs3817334	0.9717
rs11039324	47665686	(G/A)	chr11	47212704	47901472	11p11.2	NUP160	-0.0188568	0.00417698	5257	6.34783e-06	rs3817334	0.9717
rs11039324	47665686	(G/A)	chr11	47352967	47374233	11p11.2	MYBPC3	-0.0215811	0.00197641	5257	9.32016e-28	rs3817334	0.9717
rs11039324	47665686	(G/A)	chr11	47623990	47664185	11p11.2	MTCH2	-0.0392976	0.00394905	5257	2.49299e-23	rs3817334	0.9717
rs11039405	47828342	(T/C)	chr11	47352967	47374233	11p11.2	MYBPC3	-0.0680387	0.0117366	5257	6.74627e-09	rs3817334	0.9162
rs11042016	8647124	(C/T)	chr11	8413429	8615629	11p15.3	STK33	-0.0252339	0.00423811	5257	2.61601e-09	rs4256980	0.9958
rs11042017	8649691	(C/G)	chr11	8413429	8615629	11p15.3	STK33	-0.0256631	0.00423944	5257	1.41795e-09	rs4256980	0.9747
rs11042018	8649707	(A/C)	chr11	8413429	8615629	11p15.3	STK33	-0.0256673	0.0042394	5257	1.40879e-09	rs4256980	0.9747
rs11042023	8662516	(T/C)	chr11	8413429	8615629	11p15.3	STK33	-0.0249504	0.00424737	5257	4.24559e-09	rs4256980	0.9705
rs11070851	51763249	(C/G)	chr15	52043711	52108560	15q21.2	TMOD2	0.0558835	0.00534731	5257	1.45322e-25	rs3736485	0.8517
rs11070851	51763249	(C/G)	chr15	51739931	51914966	15q21.2	DMXL2	-0.0665169	0.00425723	5257	4.96097e-55	rs3736485	0.8517
rs11070852	51782294	(G/T)	chr15	52043711	52108560	15q21.2	TMOD2	0.0506065	0.0053419	5257	2.70594e-21	rs3736485	0.8815
rs11070852	51782294	(G/T)	chr15	51739931	51914966	15q21.2	DMXL2	-0.062208	0.00426455	5257	3.38641e-48	rs3736485	0.8815
rs11070853	51784203	(A/G)	chr15	52043711	52108560	15q21.2	TMOD2	0.056499	0.00533075	5257	3.02201e-26	rs3736485	0.836
rs11070853	51784203	(A/G)	chr15	51739931	51914966	15q21.2	DMXL2	-0.067154	0.00424587	5257	2.40242e-56	rs3736485	0.836
rs11070854	51808365	(T/C)	chr15	52043711	52108560	15q21.2	TMOD2	0.051212	0.00533457	5257	7.99231e-22	rs3736485	0.8815
rs11070854	51808365	(T/C)	chr15	51739931	51914966	15q21.2	DMXL2	-0.0625053	0.00426019	5257	9.74918e-49	rs3736485	0.8815
rs11070855	51850283	(C/T)	chr15	52043711	52108560	15q21.2	TMOD2	0.051357	0.0053393	5257	6.66879e-22	rs3736485	0.8777
rs11070855	51850283	(C/T)	chr15	51739931	51914966	15q21.2	DMXL2	-0.0627379	0.00426129	5257	4.60593e-49	rs3736485	0.8777
rs11070856	51853817	(C/T)	chr15	52043711	52108560	15q21.2	TMOD2	0.0514711	0.00533699	5257	5.20054e-22	rs3736485	0.8854
rs11070856	51853817	(C/T)	chr15	51739931	51914966	15q21.2	DMXL2	-0.0627294	0.00426109	5257	4.69451e-49	rs3736485	0.8854
rs11070857	51857220	(C/T)	chr15	52043711	52108560	15q21.2	TMOD2	0.0574206	0.00533031	5257	4.6439e-27	rs3736485	0.8365
rs11070857	51857220	(C/T)	chr15	51739931	51914966	15q21.2	DMXL2	-0.0672677	0.00424567	5257	1.55125e-56	rs3736485	0.8365
rs11070859	51890802	(C/G)	chr15	52043711	52108560	15q21.2	TMOD2	0.0514672	0.00533123	5257	4.73125e-22	rs3736485	0.8854
rs11070859	51890802	(C/G)	chr15	51739931	51914966	15q21.2	DMXL2	-0.0627531	0.00425607	5257	3.34335e-49	rs3736485	0.8854
rs11070860	51892654	(G/A)	chr15	52043711	52108560	15q21.2	TMOD2	0.0514746	0.00533132	5257	4.67612e-22	rs3736485	0.8854
rs11070860	51892654	(G/A)	chr15	51739931	51914966	15q21.2	DMXL2	-0.0627624	0.00425613	5257	3.24677e-49	rs3736485	0.8854
rs11070862	51902227	(G/A)	chr15	52043711	52108560	15q21.2	TMOD2	0.0521476	0.00532896	5257	1.29706e-22	rs3736485	0.8815
rs11070862	51902227	(G/A)	chr15	51739931	51914966	15q21.2	DMXL2	-0.0624646	0.00425644	5257	9.27844e-49	rs3736485	0.8815
rs11070863	51904590	(A/C)	chr15	52043711	52108560	15q21.2	TMOD2	0.0559699	0.00532071	5257	7.04232e-26	rs3736485	0.8498
rs11070863	51904590	(A/C)	chr15	51739931	51914966	15q21.2	DMXL2	-0.0655396	0.00424671	5257	9.81888e-54	rs3736485	0.8498
rs11127740	81743062	(A/C)	chr3	81443838	81810902	3p12.3	GBE1	-0.0453006	0.00421309	5257	5.77856e-27	rs3849570	0.9118
rs11150604	31037020	(A/T)	chr16	31044321	31051480	16p11.2	STX4	-0.028548	0.00386819	5257	1.58055e-13	rs9925964	0.8822
rs11150604	31037020	(A/T)	chr16	31084844	31094826	16p11.2	ZNF646	0.0161968	0.00272526	5257	2.79494e-09	rs9925964	0.8822
rs11150604	31037020	(A/T)	chr16	31119629	31124524	16p11.2	BCKDK	0.0184906	0.00314311	5257	4.03096e-09	rs9925964	0.8822
rs11150604	31037020	(A/T)	chr16	31366511	31394318	16p11.2	ITGAX	0.0551481	0.00576152	5257	1.05069e-21	rs9925964	0.8822
rs11150609	28870596	(A/G)	chr16	28616530	28634903	16p12.1	SULT1A1	-0.0221301	0.00381582	5257	6.64858e-09	rs3888190	0.9955
rs11150609	28870596	(A/G)	chr16	28603264	28612120	16p12.1	SULT1A2	0.0269169	0.00532891	5257	4.39261e-07	rs3888190	0.9955
rs11150609	28870596	(A/G)	chr16	28710217	28848542	16p11	ATXN2L	-0.0110289	0.00257397	5257	1.82926e-05	rs3888190	0.9955
rs11150609	28870596	(A/G)	chr16	28985662	28995858	16p11.2	SPNS1	0.0188695	0.00238045	5257	2.24707e-15	rs3888190	0.9955
rs11150609	28870596	(A/G)	chr16	28565257	28603108	16p11.2	CCDC101	-0.0262974	0.00397312	5257	3.62028e-11	rs3888190	0.9955
rs11150609	28870596	(A/G)	chr16	28853748	28858023	16p11.2	TUFM	0.0982995	0.00328127	5257	3.48464e-197	rs3888190	0.9955
rs11191416	104604916	(T/G)	chr10	104605295	104661713	10q24.32	AS3MT	-0.0498614	0.0100392	5257	6.81131e-07	rs11191560	0.9177
rs11191416	104604916	(T/G)	chr10	104846932	104953260	10q24.32	NT5C2	0.0656548	0.00706281	5257	1.46029e-20	rs11191560	0.9177
rs11191425	104625970	(C/T)	chr10	104605295	104661713	10q24.32	AS3MT	-0.0499069	0.0100312	5257	6.51826e-07	rs11191560	0.9411
rs11191425	104625970	(C/T)	chr10	104846932	104953260	10q24.32	NT5C2	0.0661975	0.00705628	5257	6.51299e-21	rs11191560	0.9411
rs11191426	104627230	(G/T)	chr10	104605295	104661713	10q24.32	AS3MT	-0.0497432	0.0100425	5257	7.29748e-07	rs11191560	0.9411
rs11191426	104627230	(G/T)	chr10	104846932	104953260	10q24.32	NT5C2	0.0666392	0.00706337	5257	3.92937e-21	rs11191560	0.9411
rs11191447	104652323	(C/T)	chr10	104605295	104661713	10q24.32	AS3MT	-0.0517517	0.0102699	5257	4.67592e-07	rs11191560	0.9756
rs11191447	104652323	(C/T)	chr10	104846932	104953260	10q24.32	NT5C2	0.0682392	0.0072207	5257	3.37245e-21	rs11191560	0.9756
rs11191453	104659852	(T/C)	chr10	104605295	104661713	10q24.32	AS3MT	-0.0533791	0.0103832	5257	2.7342e-07	rs11191560	0.9756
rs11191453	104659852	(T/C)	chr10	104846932	104953260	10q24.32	NT5C2	0.0712562	0.00729488	5257	1.54519e-22	rs11191560	0.9756
rs11191454	104660004	(A/G)	chr10	104605295	104661713	10q24.32	AS3MT	-0.0533434	0.0103878	5257	2.81872e-07	rs11191560	0.9756
rs11191454	104660004	(A/G)	chr10	104846932	104953260	10q24.32	NT5C2	0.0712538	0.00729822	5257	1.62005e-22	rs11191560	0.9756
rs11191472	104707016	(A/T)	chr10	104605295	104661713	10q24.32	AS3MT	-0.0530892	0.0104102	5257	3.40132e-07	rs11191560	0.9756
rs11191472	104707016	(A/T)	chr10	104846932	104953260	10q24.32	NT5C2	0.0714324	0.00731367	5257	1.56061e-22	rs11191560	0.9756
rs11191474	104713113	(A/C)	chr10	104605295	104661713	10q24.32	AS3MT	-0.0530764	0.0104072	5257	3.39691e-07	rs11191560	0.9756
rs11191474	104713113	(A/C)	chr10	104846932	104953260	10q24.32	NT5C2	0.0714525	0.00731146	5257	1.47506e-22	rs11191560	0.9756
rs11191475	104713162	(C/T)	chr10	104605295	104661713	10q24.32	AS3MT	-0.0530756	0.0104072	5257	3.39862e-07	rs11191560	0.9756
rs11191475	104713162	(C/T)	chr10	104846932	104953260	10q24.32	NT5C2	0.0714521	0.00731149	5257	1.47645e-22	rs11191560	0.9756
rs11191479	104723620	(T/C)	chr10	104605295	104661713	10q24.32	AS3MT	-0.0530395	0.0104057	5257	3.44778e-07	rs11191560	0.9756
rs11191479	104723620	(T/C)	chr10	104846932	104953260	10q24.32	NT5C2	0.0714171	0.00731043	5257	1.52645e-22	rs11191560	0.9756
rs11191484	104729249	(G/A)	chr10	104605295	104661713	10q24.32	AS3MT	-0.0530432	0.0104013	5257	3.40297e-07	rs11191560	0.9756
rs11191484	104729249	(G/A)	chr10	104846932	104953260	10q24.32	NT5C2	0.0713452	0.0073074	5257	1.6163e-22	rs11191560	0.9756
rs11191499	104764271	(T/C)	chr10	104605295	104661713	10q24.32	AS3MT	-0.0532936	0.0103926	5257	2.92809e-07	rs11191560	0.9756
rs11191499	104764271	(T/C)	chr10	104846932	104953260	10q24.32	NT5C2	0.0708646	0.0073025	5257	2.89444e-22	rs11191560	0.9756
rs11191502	104765494	(T/G)	chr10	104605295	104661713	10q24.32	AS3MT	-0.0532388	0.0103937	5257	3.01959e-07	rs11191560	0.9756
rs11191502	104765494	(T/G)	chr10	104846932	104953260	10q24.32	NT5C2	0.0708966	0.00730312	5257	2.79538e-22	rs11191560	0.9756
rs11191505	104766891	(C/T)	chr10	104605295	104661713	10q24.32	AS3MT	-0.0532217	0.010395	5257	3.05687e-07	rs11191560	0.9756
rs11191505	104766891	(C/T)	chr10	104846932	104953260	10q24.32	NT5C2	0.0709083	0.00730403	5257	2.78462e-22	rs11191560	0.9756
rs11191511	104769709	(T/C)	chr10	104605295	104661713	10q24.32	AS3MT	-0.0529309	0.0104015	5257	3.6037e-07	rs11191560	0.9756
rs11191511	104769709	(T/C)	chr10	104846932	104953260	10q24.32	NT5C2	0.0710823	0.00730784	5257	2.31634e-22	rs11191560	0.9756
rs11191514	104773364	(C/T)	chr10	104605295	104661713	10q24.32	AS3MT	-0.0527506	0.0103896	5257	3.82954e-07	rs11191560	0.9639
rs11191514	104773364	(C/T)	chr10	104846932	104953260	10q24.32	NT5C2	0.0710942	0.00729952	5257	2.04427e-22	rs11191560	0.9639
rs11191515	104776527	(G/A)	chr10	104605295	104661713	10q24.32	AS3MT	-0.0528608	0.0104112	5257	3.82799e-07	rs11191560	0.9639
rs11191515	104776527	(G/A)	chr10	104846932	104953260	10q24.32	NT5C2	0.0711491	0.0073146	5257	2.31316e-22	rs11191560	0.9639
rs11191517	104780038	(G/A)	chr10	104605295	104661713	10q24.32	AS3MT	-0.0527838	0.0104076	5257	3.94405e-07	rs11191560	0.9756
rs11191517	104780038	(G/A)	chr10	104846932	104953260	10q24.32	NT5C2	0.0711294	0.00731197	5257	2.29501e-22	rs11191560	0.9756
rs11191519	104784918	(C/T)	chr10	104605295	104661713	10q24.32	AS3MT	-0.0527166	0.0104092	5257	4.09585e-07	rs11191560	0.9756
rs11191519	104784918	(C/T)	chr10	104846932	104953260	10q24.32	NT5C2	0.071124	0.00731294	5257	2.34112e-22	rs11191560	0.9756
rs11191521	104789475	(T/G)	chr10	104605295	104661713	10q24.32	AS3MT	-0.0523144	0.0104353	5257	5.35306e-07	rs11191560	0.9877
rs11191521	104789475	(T/G)	chr10	104846932	104953260	10q24.32	NT5C2	0.0718297	0.00732838	5257	1.10837e-22	rs11191560	0.9877
rs11191522	104789580	(G/A)	chr10	104605295	104661713	10q24.32	AS3MT	-0.0521634	0.0104368	5257	5.79277e-07	rs11191560	0.9877
rs11191522	104789580	(G/A)	chr10	104846932	104953260	10q24.32	NT5C2	0.0720159	0.00732946	5257	8.74033e-23	rs11191560	0.9877
rs11191531	104806898	(G/C)	chr10	104605295	104661713	10q24.32	AS3MT	-0.051948	0.0104385	5257	6.47142e-07	rs11191560	0.9877
rs11191531	104806898	(G/C)	chr10	104846932	104953260	10q24.32	NT5C2	0.0717791	0.00732996	5257	1.2119e-22	rs11191560	0.9877
rs11191534	104815827	(A/G)	chr10	104605295	104661713	10q24.32	AS3MT	-0.0517231	0.0104348	5257	7.16696e-07	rs11191560	0.9877
rs11191534	104815827	(A/G)	chr10	104846932	104953260	10q24.32	NT5C2	0.0718648	0.00732768	5257	1.04725e-22	rs11191560	0.9877
rs11191543	104824387	(G/A)	chr10	104605295	104661713	10q24.32	AS3MT	-0.0515916	0.0104322	5257	7.59739e-07	rs11191560	0.9756
rs11191543	104824387	(G/A)	chr10	104846932	104953260	10q24.32	NT5C2	0.0718062	0.00732574	5257	1.10492e-22	rs11191560	0.9756
rs11191548	104846178	(T/C)	chr10	104605295	104661713	10q24.32	AS3MT	-0.0514114	0.0104387	5257	8.43277e-07	rs11191560	0.9877
rs11191548	104846178	(T/C)	chr10	104846932	104953260	10q24.32	NT5C2	0.071889	0.00733044	5257	1.05135e-22	rs11191560	0.9877
rs11191551	104850835	(A/G)	chr10	104605295	104661713	10q24.32	AS3MT	-0.0515123	0.010432	5257	7.89591e-07	rs11191560	0.9877
rs11191551	104850835	(A/G)	chr10	104846932	104953260	10q24.32	NT5C2	0.0717089	0.00732616	5257	1.26712e-22	rs11191560	0.9877
rs11191555	104857523	(A/C)	chr10	104605295	104661713	10q24.32	AS3MT	-0.0498432	0.0104151	5257	1.70424e-06	rs11191560	1
rs11191555	104857523	(A/C)	chr10	104846932	104953260	10q24.32	NT5C2	0.071224	0.00731585	5257	2.12602e-22	rs11191560	1
rs11191557	104864614	(C/G)	chr10	104605295	104661713	10q24.32	AS3MT	-0.0498843	0.0104135	5257	1.66491e-06	rs11191560	1
rs11191557	104864614	(C/G)	chr10	104846932	104953260	10q24.32	NT5C2	0.0711697	0.0073148	5257	2.25586e-22	rs11191560	1
rs11191558	104864678	(G/A)	chr10	104605295	104661713	10q24.32	AS3MT	-0.049884	0.0104135	5257	1.665e-06	rs11191560	1
rs11191558	104864678	(G/A)	chr10	104846932	104953260	10q24.32	NT5C2	0.0711691	0.00731477	5257	2.25664e-22	rs11191560	1
rs11191559	104867686	(C/T)	chr10	104605295	104661713	10q24.32	AS3MT	-0.0502719	0.0103831	5257	1.28728e-06	rs11191560	1
rs11191559	104867686	(C/T)	chr10	104846932	104953260	10q24.32	NT5C2	0.0692927	0.00730059	5257	2.27986e-21	rs11191560	1
rs11191560	104869038	(T/C)	chr10	104605295	104661713	10q24.32	AS3MT	-0.0502801	0.0104004	5257	1.33528e-06	rs11191560	1
rs11191560	104869038	(T/C)	chr10	104846932	104953260	10q24.32	NT5C2	0.0714304	0.0073061	5257	1.41595e-22	rs11191560	1
rs11191564	104878543	(C/T)	chr10	104605295	104661713	10q24.32	AS3MT	-0.0499283	0.0104033	5257	1.59239e-06	rs11191560	1
rs11191564	104878543	(C/T)	chr10	104846932	104953260	10q24.32	NT5C2	0.0710592	0.00730773	5257	2.38612e-22	rs11191560	1
rs11191568	104886374	(G/A)	chr10	104605295	104661713	10q24.32	AS3MT	-0.0503233	0.010389	5257	1.27317e-06	rs11191560	1
rs11191568	104886374	(G/A)	chr10	104846932	104953260	10q24.32	NT5C2	0.0713047	0.00729822	5257	1.51228e-22	rs11191560	1
rs11191574	104898126	(C/T)	chr10	104605295	104661713	10q24.32	AS3MT	-0.049921	0.0103963	5257	1.57249e-06	rs11191560	0.9877
rs11191574	104898126	(C/T)	chr10	104846932	104953260	10q24.32	NT5C2	0.0709745	0.00730295	5257	2.51182e-22	rs11191560	0.9877
rs11191575	104898337	(C/T)	chr10	104605295	104661713	10q24.32	AS3MT	-0.0499207	0.0103963	5257	1.57255e-06	rs11191560	1
rs11191575	104898337	(C/T)	chr10	104846932	104953260	10q24.32	NT5C2	0.0709762	0.00730291	5257	2.50477e-22	rs11191560	1
rs11191580	104906211	(T/C)	chr10	104605295	104661713	10q24.32	AS3MT	-0.0501096	0.0103929	5257	1.42456e-06	rs11191560	1
rs11191580	104906211	(T/C)	chr10	104846932	104953260	10q24.32	NT5C2	0.0711335	0.00730169	5257	1.99462e-22	rs11191560	1
rs11191582	104913653	(G/A)	chr10	104605295	104661713	10q24.32	AS3MT	-0.0502226	0.0104034	5257	1.38253e-06	rs11191560	0.9877
rs11191582	104913653	(G/A)	chr10	104846932	104953260	10q24.32	NT5C2	0.0711344	0.00730939	5257	2.20378e-22	rs11191560	0.9877
rs11191587	104929716	(T/C)	chr10	104605295	104661713	10q24.32	AS3MT	-0.050086	0.0104138	5257	1.51252e-06	rs11191560	1
rs11191587	104929716	(T/C)	chr10	104846932	104953260	10q24.32	NT5C2	0.0707338	0.00731544	5257	4.07885e-22	rs11191560	1
rs11191593	104939215	(T/C)	chr10	104605295	104661713	10q24.32	AS3MT	-0.0502894	0.0104222	5257	1.39852e-06	rs11191560	1
rs11191593	104939215	(T/C)	chr10	104846932	104953260	10q24.32	NT5C2	0.070321	0.00732169	5257	7.65409e-22	rs11191560	1
rs11191607	104959188	(G/T)	chr10	104605295	104661713	10q24.32	AS3MT	-0.0509362	0.0104383	5257	1.06214e-06	rs11191560	0.9877
rs11191607	104959188	(G/T)	chr10	104846932	104953260	10q24.32	NT5C2	0.070649	0.00733298	5257	5.72169e-22	rs11191560	0.9877
rs11209943	72750500	(A/G)	chr1	71868628	72748513	1p31.1	NEGR1	0.0559473	0.00304315	5257	1.7434e-75	rs3101336	0.9914
rs11209948	72811904	(G/T)	chr1	71868628	72748513	1p31.1	NEGR1	0.0563973	0.00310249	5257	7.6957e-74	rs3101336	1
rs11209950	72829680	(A/T)	chr1	71868628	72748513	1p31.1	NEGR1	0.054899	0.0031297	5257	6.93422e-69	rs3101336	0.9492
rs11209951	72837490	(C/T)	chr1	71868628	72748513	1p31.1	NEGR1	0.0549562	0.00313571	5257	9.08949e-69	rs3101336	0.9492
rs11209952	72837500	(C/T)	chr1	71868628	72748513	1p31.1	NEGR1	0.0549356	0.00313473	5257	9.26419e-69	rs3101336	0.9449
rs11211479	47680978	(T/C)	chr1	47649260	47656696	1p33	PDZK1IP1	0.181214	0.0140013	5257	2.58683e-38	rs977747	0.8251
rs11211479	47680978	(T/C)	chr1	47681966	47698294	1p32	TAL1	0.0416755	0.003846	5257	2.32309e-27	rs977747	0.8251
rs11211480	47693220	(A/G)	chr1	47649260	47656696	1p33	PDZK1IP1	0.174603	0.0140626	5257	2.13826e-35	rs977747	0.8352
rs11211480	47693220	(A/G)	chr1	47681966	47698294	1p32	TAL1	0.0418079	0.00385857	5257	2.34806e-27	rs977747	0.8352
rs11211481	47694167	(A/G)	chr1	47649260	47656696	1p33	PDZK1IP1	0.188913	0.0141702	5257	1.5141e-40	rs977747	0.9752
rs11211481	47694167	(A/G)	chr1	47681966	47698294	1p32	TAL1	0.041543	0.00389787	5257	1.60222e-26	rs977747	0.9752
rs11211482	47704674	(A/T)	chr1	47649260	47656696	1p33	PDZK1IP1	0.218847	0.0143554	5257	1.77916e-52	rs977747	0.8129
rs11211482	47704674	(A/T)	chr1	47681966	47698294	1p32	TAL1	0.0376778	0.00398756	5257	3.42597e-21	rs977747	0.8129
rs112267445	77085657	(G/A)	chr4	77135203	77256106	4q21.1	FAM47E	-0.0349061	0.00650096	5257	7.90113e-08	rs17001654	0.9458
rs112314091	104694654	(G/A)	chr10	104605295	104661713	10q24.32	AS3MT	-0.0532053	0.0104009	5257	3.12956e-07	rs11191560	0.9756
rs112314091	104694654	(G/A)	chr10	104846932	104953260	10q24.32	NT5C2	0.0713894	0.00730705	5257	1.51561e-22	rs11191560	0.9756
rs112390216	104741031	(C/T)	chr10	104605295	104661713	10q24.32	AS3MT	-0.0530518	0.010395	5257	3.33274e-07	rs11191560	0.9756
rs112390216	104741031	(C/T)	chr10	104846932	104953260	10q24.32	NT5C2	0.0712555	0.0073028	5257	1.71678e-22	rs11191560	0.9756
rs112468006	104613020	(G/A)	chr10	104605295	104661713	10q24.32	AS3MT	-0.0497898	0.0100257	5257	6.82636e-07	rs11191560	0.9301
rs112468006	104613020	(G/A)	chr10	104846932	104953260	10q24.32	NT5C2	0.0658557	0.0070531	5257	9.89876e-21	rs11191560	0.9301
rs112545201	185803532	(C/T)	chr3	185763453	185826877	3q28	ETV5	0.0413434	0.00534951	5257	1.08865e-14	rs1516725	1
rs112699822	104692633	(C/A)	chr10	104605295	104661713	10q24.32	AS3MT	-0.0532184	0.0103999	5257	3.10085e-07	rs11191560	0.9756
rs112699822	104692633	(C/A)	chr10	104846932	104953260	10q24.32	NT5C2	0.0713793	0.00730638	5257	1.52284e-22	rs11191560	0.9756
rs112913898	104958900	(G/A)	chr10	104605295	104661713	10q24.32	AS3MT	-0.0509286	0.0104365	5257	1.06169e-06	rs11191560	0.9877
rs112913898	104958900	(G/A)	chr10	104846932	104953260	10q24.32	NT5C2	0.0706379	0.00733176	5257	5.71646e-22	rs11191560	0.9877
rs113029997	28825100	(T/C)	chr16	28616530	28634903	16p12.1	SULT1A1	-0.0219909	0.00375272	5257	4.62936e-09	rs3888190	0.9866
rs113029997	28825100	(T/C)	chr16	28603264	28612120	16p12.1	SULT1A2	0.0276876	0.00523983	5257	1.26345e-07	rs3888190	0.9866
rs113029997	28825100	(T/C)	chr16	28710217	28848542	16p11	ATXN2L	-0.0107329	0.00253157	5257	2.23872e-05	rs3888190	0.9866
rs113029997	28825100	(T/C)	chr16	28985662	28995858	16p11.2	SPNS1	0.0187832	0.00234103	5257	1.02803e-15	rs3888190	0.9866
rs113029997	28825100	(T/C)	chr16	28565257	28603108	16p11.2	CCDC101	-0.0276277	0.00390449	5257	1.4851e-12	rs3888190	0.9866
rs113029997	28825100	(T/C)	chr16	28853748	28858023	16p11.2	TUFM	0.0960834	0.00323029	5257	2.04219e-194	rs3888190	0.9866
rs113079736	28860183	(G/A)	chr16	28616530	28634903	16p12.1	SULT1A1	-0.0220249	0.00377777	5257	5.53856e-09	rs3888190	0.9955
rs113079736	28860183	(G/A)	chr16	28603264	28612120	16p12.1	SULT1A2	0.0262332	0.00527545	5257	6.60287e-07	rs3888190	0.9955
rs113079736	28860183	(G/A)	chr16	28710217	28848542	16p11	ATXN2L	-0.0109876	0.00254791	5257	1.61496e-05	rs3888190	0.9955
rs113079736	28860183	(G/A)	chr16	28985662	28995858	16p11.2	SPNS1	0.0185574	0.00235663	5257	3.41961e-15	rs3888190	0.9955
rs113079736	28860183	(G/A)	chr16	28565257	28603108	16p11.2	CCDC101	-0.0264219	0.00393298	5257	1.84193e-11	rs3888190	0.9955
rs113079736	28860183	(G/A)	chr16	28853748	28858023	16p11.2	TUFM	0.0973561	0.00324607	5257	1.24748e-197	rs3888190	0.9955
rs113282265	104657248	(A/G)	chr10	104605295	104661713	10q24.32	AS3MT	-0.0518362	0.0103105	5257	4.96859e-07	rs11191560	0.9756
rs113282265	104657248	(A/G)	chr10	104846932	104953260	10q24.32	NT5C2	0.070143	0.00724557	5257	3.63841e-22	rs11191560	0.9756
rs113554404	104766120	(C/T)	chr10	104605295	104661713	10q24.32	AS3MT	-0.0529344	0.0103945	5257	3.53304e-07	rs11191560	0.9756
rs113554404	104766120	(C/T)	chr10	104846932	104953260	10q24.32	NT5C2	0.0710484	0.007303	5257	2.27549e-22	rs11191560	0.9756
rs113936771	110200152	(A/G)	chr1	110198703	110222850	1p13.3	GSTM4	0.36412	0.0314024	5257	4.35352e-31	rs17024393	0.8441
rs113936771	110200152	(A/G)	chr1	110210667	110252902	1p13.3	GSTM2	0.34434	0.029836	5257	8.18742e-31	rs17024393	0.8441
rs113936771	110200152	(A/G)	chr1	110230442	110241207	1p13.3	GSTM1	0.620202	0.0435682	5257	5.5408e-46	rs17024393	0.8441
rs113936771	110200152	(A/G)	chr1	110276566	110283660	1p13.3	GSTM3	0.131422	0.0181601	5257	4.59163e-13	rs17024393	0.8441
rs113970872	104778812	(C/T)	chr10	104605295	104661713	10q24.32	AS3MT	-0.052813	0.010407	5257	3.87941e-07	rs11191560	0.9756
rs113970872	104778812	(C/T)	chr10	104846932	104953260	10q24.32	NT5C2	0.0711265	0.00731152	5257	2.29059e-22	rs11191560	0.9756
rs114641722	51863572	(G/A)	chr15	52043711	52108560	15q21.2	TMOD2	0.0519552	0.00533531	5257	2.07621e-22	rs3736485	0.8819
rs114641722	51863572	(G/A)	chr15	51739931	51914966	15q21.2	DMXL2	-0.0626171	0.00426076	5257	6.81316e-49	rs3736485	0.8819
rs114929124	110088657	(G/A)	chr1	110198703	110222850	1p13.3	GSTM4	0.333864	0.0300973	5257	1.35933e-28	rs17024393	0.8752
rs114929124	110088657	(G/A)	chr1	110210667	110252902	1p13.3	GSTM2	0.310547	0.0286073	5257	1.87765e-27	rs17024393	0.8752
rs114929124	110088657	(G/A)	chr1	110230442	110241207	1p13.3	GSTM1	0.570551	0.0417698	5257	1.77416e-42	rs17024393	0.8752
rs114929124	110088657	(G/A)	chr1	110276566	110283660	1p13.3	GSTM3	0.119797	0.0173816	5257	5.49521e-12	rs17024393	0.8752
rs115454275	110192045	(C/T)	chr1	110198703	110222850	1p13.3	GSTM4	0.361345	0.0309197	5257	1.49305e-31	rs17024393	0.8441
rs115454275	110192045	(C/T)	chr1	110210667	110252902	1p13.3	GSTM2	0.336187	0.0293781	5257	2.53579e-30	rs17024393	0.8441
rs115454275	110192045	(C/T)	chr1	110230442	110241207	1p13.3	GSTM1	0.611323	0.042927	5257	5.10012e-46	rs17024393	0.8441
rs115454275	110192045	(C/T)	chr1	110276566	110283660	1p13.3	GSTM3	0.132061	0.0178587	5257	1.41624e-13	rs17024393	0.8441
rs11556505	45396144	(C/T)	chr19	45349569	45392474	19q13.2	PVRL2	-0.0816505	0.00790807	5257	5.43413e-25	rs2075650	1
rs11562188	15857072	(A/G)	chr9	15422722	15471249	9p22.3	SNAPC3	0.013879	0.00321045	5257	1.53876e-05	rs4740619	0.9034
rs11630336	51871643	(T/C)	chr15	52043711	52108560	15q21.2	TMOD2	0.0555088	0.00532504	5257	1.92456e-25	rs3736485	0.8502
rs11630336	51871643	(T/C)	chr15	51739931	51914966	15q21.2	DMXL2	-0.0656378	0.00424886	5257	7.74105e-54	rs3736485	0.8502
rs11630743	51750609	(C/T)	chr15	52043711	52108560	15q21.2	TMOD2	0.0502628	0.00536771	5257	7.68349e-21	rs3736485	0.8541
rs11630743	51750609	(C/T)	chr15	51739931	51914966	15q21.2	DMXL2	-0.0618813	0.00428675	5257	3.09406e-47	rs3736485	0.8541
rs11630842	51750652	(G/A)	chr15	52043711	52108560	15q21.2	TMOD2	0.0502654	0.00536768	5257	7.6442e-21	rs3736485	0.861
rs11630842	51750652	(G/A)	chr15	51739931	51914966	15q21.2	DMXL2	-0.0618834	0.00428671	5257	3.06758e-47	rs3736485	0.861
rs11631352	73086473	(G/A)	chr15	72978047	73039459	15q22.3-q23	BBS4	-0.0184696	0.00410639	5257	6.86711e-06	rs7164727	0.8101
rs11631352	73086473	(G/A)	chr15	73028302	73078165	15q24.1	ADPGK	0.0209977	0.00342953	5257	9.20588e-10	rs7164727	0.8101
rs11631408	51746236	(A/G)	chr15	52043711	52108560	15q21.2	TMOD2	0.0483037	0.00542379	5257	5.29566e-19	rs3736485	0.9762
rs11631408	51746236	(A/G)	chr15	51739931	51914966	15q21.2	DMXL2	-0.0593455	0.00434603	5257	1.88201e-42	rs3736485	0.9762
rs11632853	51855933	(T/C)	chr15	52043711	52108560	15q21.2	TMOD2	0.0574844	0.00532777	5257	3.8557e-27	rs3736485	0.8365
rs11632853	51855933	(T/C)	chr15	51739931	51914966	15q21.2	DMXL2	-0.0673385	0.00424352	5257	1.04614e-56	rs3736485	0.8365
rs11633395	51917957	(G/T)	chr15	52043711	52108560	15q21.2	TMOD2	0.052352	0.00534205	5257	1.12624e-22	rs3736485	0.8777
rs11633395	51917957	(G/T)	chr15	51739931	51914966	15q21.2	DMXL2	-0.0627493	0.0042668	5257	5.86325e-49	rs3736485	0.8777
rs11633713	51908052	(C/T)	chr15	52043711	52108560	15q21.2	TMOD2	0.0522079	0.00532733	5257	1.12575e-22	rs3736485	0.8815
rs11633713	51908052	(C/T)	chr15	51739931	51914966	15q21.2	DMXL2	-0.0625306	0.00425492	5257	6.83214e-49	rs3736485	0.8815
rs11634039	51895575	(C/T)	chr15	52043711	52108560	15q21.2	TMOD2	0.0521506	0.00534267	5257	1.65254e-22	rs3736485	0.8854
rs11634039	51895575	(C/T)	chr15	51739931	51914966	15q21.2	DMXL2	-0.0619803	0.00426928	5257	9.35264e-48	rs3736485	0.8854
rs11634180	51895757	(G/C)	chr15	52043711	52108560	15q21.2	TMOD2	0.0521509	0.00534269	5257	1.65219e-22	rs3736485	0.8854
rs11634180	51895757	(G/C)	chr15	51739931	51914966	15q21.2	DMXL2	-0.0619798	0.00426929	5257	9.3734e-48	rs3736485	0.8854
rs11634999	51871461	(C/T)	chr15	52043711	52108560	15q21.2	TMOD2	0.0516812	0.00533152	5257	3.21235e-22	rs3736485	0.8819
rs11634999	51871461	(C/T)	chr15	51739931	51914966	15q21.2	DMXL2	-0.0625773	0.00425713	5257	6.50166e-49	rs3736485	0.8819
rs11635216	51871947	(C/T)	chr15	52043711	52108560	15q21.2	TMOD2	0.0515881	0.00533354	5257	3.95045e-22	rs3736485	0.8741
rs11635216	51871947	(C/T)	chr15	51739931	51914966	15q21.2	DMXL2	-0.0625809	0.00425713	5257	6.42017e-49	rs3736485	0.8741
rs11635592	51859786	(A/T)	chr15	52043711	52108560	15q21.2	TMOD2	0.0518393	0.0053363	5257	2.61643e-22	rs3736485	0.8819
rs11635592	51859786	(A/T)	chr15	51739931	51914966	15q21.2	DMXL2	-0.0626423	0.0042613	5257	6.4197e-49	rs3736485	0.8819
rs11636170	51767087	(G/T)	chr15	52043711	52108560	15q21.2	TMOD2	0.0507251	0.00534591	5257	2.34213e-21	rs3736485	0.8815
rs11636170	51767087	(G/T)	chr15	51739931	51914966	15q21.2	DMXL2	-0.0621279	0.00426756	5257	5.18166e-48	rs3736485	0.8815
rs116377258	110131521	(A/G)	chr1	110198703	110222850	1p13.3	GSTM4	0.33633	0.0299412	5257	2.80775e-29	rs17024393	0.9063
rs116377258	110131521	(A/G)	chr1	110210667	110252902	1p13.3	GSTM2	0.309672	0.0284696	5257	1.47946e-27	rs17024393	0.9063
rs116377258	110131521	(A/G)	chr1	110230442	110241207	1p13.3	GSTM1	0.567715	0.0415642	5257	1.7897e-42	rs17024393	0.9063
rs116377258	110131521	(A/G)	chr1	110276566	110283660	1p13.3	GSTM3	0.119732	0.0172962	5257	4.43878e-12	rs17024393	0.9063
rs11638240	51844329	(G/A)	chr15	52043711	52108560	15q21.2	TMOD2	0.0545831	0.00537348	5257	3.05669e-24	rs3736485	0.8125
rs11638240	51844329	(G/A)	chr15	51739931	51914966	15q21.2	DMXL2	-0.0673754	0.00426988	5257	4.32576e-56	rs3736485	0.8125
rs11641216	28893532	(A/G)	chr16	28616530	28634903	16p12.1	SULT1A1	-0.0226768	0.00391852	5257	7.16189e-09	rs3888190	0.9955
rs11641216	28893532	(A/G)	chr16	28603264	28612120	16p12.1	SULT1A2	0.0277067	0.00547251	5257	4.12963e-07	rs3888190	0.9955
rs11641216	28893532	(A/G)	chr16	28710217	28848542	16p11	ATXN2L	-0.0113596	0.00264338	5257	1.72844e-05	rs3888190	0.9955
rs11641216	28893532	(A/G)	chr16	28985662	28995858	16p11.2	SPNS1	0.0193532	0.00244476	5257	2.44899e-15	rs3888190	0.9955
rs11641216	28893532	(A/G)	chr16	28565257	28603108	16p11.2	CCDC101	-0.0271433	0.00407987	5257	2.87229e-11	rs3888190	0.9955
rs11641216	28893532	(A/G)	chr16	28853748	28858023	16p11.2	TUFM	0.100688	0.0033715	5257	5.7177e-196	rs3888190	0.9955
rs11642449	28896015	(C/T)	chr16	28616530	28634903	16p12.1	SULT1A1	-0.0267627	0.00419245	5257	1.73031e-10	rs3888190	0.8623
rs11642449	28896015	(C/T)	chr16	28710217	28848542	16p11	ATXN2L	-0.0133874	0.00282714	5257	2.18722e-06	rs3888190	0.8623
rs11642449	28896015	(C/T)	chr16	28777503	29064089	16p11.2	LAT	0.0215667	0.0045819	5257	2.51472e-06	rs3888190	0.8623
rs11642449	28896015	(C/T)	chr16	28985662	28995858	16p11.2	SPNS1	0.0200405	0.00261925	5257	1.99035e-14	rs3888190	0.8623
rs11642449	28896015	(C/T)	chr16	28565257	28603108	16p11.2	CCDC101	-0.0305256	0.0043661	5257	2.71956e-12	rs3888190	0.8623
rs11642449	28896015	(C/T)	chr16	28853748	28858023	16p11.2	TUFM	0.103584	0.00365297	5257	7.05328e-177	rs3888190	0.8623
rs11647442	31125776	(T/C)	chr16	31044321	31051480	16p11.2	STX4	0.0284864	0.00389485	5257	2.59559e-13	rs9925964	0.951
rs11647442	31125776	(T/C)	chr16	31084844	31094826	16p11.2	ZNF646	-0.014937	0.00274692	5257	5.39692e-08	rs9925964	0.951
rs11647442	31125776	(T/C)	chr16	31119629	31124524	16p11.2	BCKDK	-0.0203922	0.00316211	5257	1.1265e-10	rs9925964	0.951
rs11647442	31125776	(T/C)	chr16	31366511	31394318	16p11.2	ITGAX	-0.0528119	0.00580178	5257	8.81085e-20	rs9925964	0.951
rs11649149	30008644	(C/T)	chr16	30006694	30017107	16p11.2	INO80E	-0.0172732	0.00260306	5257	3.22863e-11	rs4787491	0.9686
rs11649149	30008644	(C/T)	chr16	30103643	30108216	16p11.2	YPEL3	0.057058	0.00599121	5257	1.67251e-21	rs4787491	0.9686
rs11649149	30008644	(C/T)	chr16	30116136	30124799	16p11.2	GDPD3	-0.0278671	0.00576649	5257	1.34766e-06	rs4787491	0.9686
rs11649149	30008644	(C/T)	chr16	30126916	30134530	16p11.2	MAPK3	-0.063247	0.00497056	5257	4.33274e-37	rs4787491	0.9686
rs1167827	75163169	(A/G)	chr7	75162484	75368307	7q11.23	HIP1	-0.071727	0.00936153	5257	1.83214e-14	rs1167827	1
rs11678428	219352598	(C/T)	chr2	219283853	219318221	2q35	VIL1	0.0240857	0.00280534	5257	9.03125e-18	rs492400	0.9795
rs11678428	219352598	(C/T)	chr2	219433308	219461783	2q35	RQCD1	0.0755588	0.00364867	5257	2.90013e-95	rs492400	0.9795
rs11678428	219352598	(C/T)	chr2	219575570	219624666	2p24.3-p24.1	TTLL4	-0.0552553	0.00459257	5257	2.42845e-33	rs492400	0.9795
rs11678428	219352598	(C/T)	chr2	219314984	219474363	2q35	USP37	-0.0191138	0.00333674	5257	1.01446e-08	rs492400	0.9795
rs11678428	219352598	(C/T)	chr2	219687106	219723763	2q35	PRKAG3	-0.0129024	0.00227108	5257	1.33781e-08	rs492400	0.9795
rs11682844	219300723	(G/A)	chr2	219283853	219318221	2q35	VIL1	0.0240156	0.00277531	5257	5.0029e-18	rs492400	0.9959
rs11682844	219300723	(G/A)	chr2	219433308	219461783	2q35	RQCD1	0.0739914	0.00361422	5257	3.8027e-93	rs492400	0.9959
rs11682844	219300723	(G/A)	chr2	219575570	219624666	2p24.3-p24.1	TTLL4	-0.0547588	0.00454974	5257	2.31003e-33	rs492400	0.9959
rs11682844	219300723	(G/A)	chr2	219314984	219474363	2q35	USP37	-0.0192833	0.00330304	5257	5.28167e-09	rs492400	0.9959
rs11682844	219300723	(G/A)	chr2	219687106	219723763	2q35	PRKAG3	-0.0123785	0.00224882	5257	3.70332e-08	rs492400	0.9959
rs11688816	63053048	(G/A)	chr2	63275542	63287353	2p13	OTX1	-0.0132269	0.00236192	5257	2.14293e-08	rs11688816	1
rs11694090	219504695	(T/G)	chr2	219283853	219318221	2q35	VIL1	0.023616	0.0027768	5257	1.81983e-17	rs492400	0.9959
rs11694090	219504695	(T/G)	chr2	219433308	219461783	2q35	RQCD1	0.0736346	0.00361527	5257	3.23802e-92	rs492400	0.9959
rs11694090	219504695	(T/G)	chr2	219575570	219624666	2p24.3-p24.1	TTLL4	-0.0553379	0.00454424	5257	4.09152e-34	rs492400	0.9959
rs11694090	219504695	(T/G)	chr2	219314984	219474363	2q35	USP37	-0.0186365	0.00330382	5257	1.69152e-08	rs492400	0.9959
rs11694090	219504695	(T/G)	chr2	219687106	219723763	2q35	PRKAG3	-0.0125507	0.00224836	5257	2.37543e-08	rs492400	0.9959
rs11706976	81899653	(C/T)	chr3	81443838	81810902	3p12.3	GBE1	-0.0454478	0.00416133	5257	9.10146e-28	rs3849570	0.8189
rs11707026	81694044	(C/A)	chr3	81443838	81810902	3p12.3	GBE1	-0.0425492	0.00433559	5257	9.80672e-23	rs3849570	0.8227
rs11710970	81693489	(T/C)	chr3	81443838	81810902	3p12.3	GBE1	-0.0435024	0.00423458	5257	9.31466e-25	rs3849570	0.9074
rs11711024	81910207	(T/C)	chr3	81443838	81810902	3p12.3	GBE1	-0.0455711	0.00416235	5257	6.76351e-28	rs3849570	0.8189
rs11711331	81819040	(G/A)	chr3	81443838	81810902	3p12.3	GBE1	-0.0449636	0.00411456	5257	8.47656e-28	rs3849570	0.9865
rs11712243	81840674	(T/G)	chr3	81443838	81810902	3p12.3	GBE1	-0.045032	0.00418611	5257	5.46315e-27	rs3849570	0.9075
rs11715625	81875938	(A/T)	chr3	81443838	81810902	3p12.3	GBE1	-0.0456521	0.004108	5257	1.08471e-28	rs3849570	0.8159
rs11792937	15638678	(A/T)	chr9	15422722	15471249	9p22.3	SNAPC3	-0.0146141	0.00317408	5257	4.14052e-06	rs4740619	0.8189
rs11792937	15638678	(A/T)	chr9	15552358	16103761	9p22.3	C9orf93	-0.0225258	0.00310493	5257	4.02119e-13	rs4740619	0.8189
rs11793900	15705718	(A/T)	chr9	15552358	16103761	9p22.3	C9orf93	-0.0181825	0.00311128	5257	5.09491e-09	rs4740619	0.8188
rs11857017	67972908	(A/G)	chr15	67835021	68104859	15q23	MAP2K5	-0.0900621	0.00349521	5257	2.06333e-146	rs16951275	0.8104
rs11859512	28871853	(C/T)	chr16	28616530	28634903	16p12.1	SULT1A1	-0.0221414	0.00382141	5257	6.87108e-09	rs3888190	0.9955
rs11859512	28871853	(C/T)	chr16	28603264	28612120	16p12.1	SULT1A2	0.0269494	0.00533678	5257	4.42402e-07	rs3888190	0.9955
rs11859512	28871853	(C/T)	chr16	28710217	28848542	16p11	ATXN2L	-0.0110442	0.00257776	5257	1.83219e-05	rs3888190	0.9955
rs11859512	28871853	(C/T)	chr16	28985662	28995858	16p11.2	SPNS1	0.0188938	0.00238395	5257	2.2739e-15	rs3888190	0.9955
rs11859512	28871853	(C/T)	chr16	28565257	28603108	16p11.2	CCDC101	-0.0263015	0.00397899	5257	3.8406e-11	rs3888190	0.9955
rs11859512	28871853	(C/T)	chr16	28853748	28858023	16p11.2	TUFM	0.0984146	0.0032863	5257	4.81906e-197	rs3888190	0.9955
rs11860513	28825420	(C/T)	chr16	28616530	28634903	16p12.1	SULT1A1	-0.0219713	0.00375117	5257	4.70755e-09	rs3888190	0.9866
rs11860513	28825420	(C/T)	chr16	28603264	28612120	16p12.1	SULT1A2	0.0276616	0.00523764	5257	1.28269e-07	rs3888190	0.9866
rs11860513	28825420	(C/T)	chr16	28710217	28848542	16p11	ATXN2L	-0.0107323	0.0025305	5257	2.22333e-05	rs3888190	0.9866
rs11860513	28825420	(C/T)	chr16	28985662	28995858	16p11.2	SPNS1	0.0187738	0.00234006	5257	1.03375e-15	rs3888190	0.9866
rs11860513	28825420	(C/T)	chr16	28565257	28603108	16p11.2	CCDC101	-0.0276018	0.00390288	5257	1.52551e-12	rs3888190	0.9866
rs11860513	28825420	(C/T)	chr16	28853748	28858023	16p11.2	TUFM	0.0960536	0.00322887	5257	1.82206e-194	rs3888190	0.9866
rs11861132	28871860	(A/G)	chr16	28616530	28634903	16p12.1	SULT1A1	-0.022141	0.00382155	5257	6.88454e-09	rs3888190	0.9955
rs11861132	28871860	(A/G)	chr16	28603264	28612120	16p12.1	SULT1A2	0.0269498	0.00533697	5257	4.42647e-07	rs3888190	0.9955
rs11861132	28871860	(A/G)	chr16	28710217	28848542	16p11	ATXN2L	-0.0110463	0.00257785	5257	1.82661e-05	rs3888190	0.9955
rs11861132	28871860	(A/G)	chr16	28985662	28995858	16p11.2	SPNS1	0.0188933	0.00238404	5257	2.28252e-15	rs3888190	0.9955
rs11861132	28871860	(A/G)	chr16	28565257	28603108	16p11.2	CCDC101	-0.0263023	0.00397913	5257	3.84148e-11	rs3888190	0.9955
rs11861132	28871860	(A/G)	chr16	28853748	28858023	16p11.2	TUFM	0.0984172	0.00328642	5257	4.87143e-197	rs3888190	0.9955
rs11861174	28871989	(A/G)	chr16	28616530	28634903	16p12.1	SULT1A1	-0.0221422	0.00382284	5257	6.95257e-09	rs3888190	0.9955
rs11861174	28871989	(A/G)	chr16	28603264	28612120	16p12.1	SULT1A2	0.0269554	0.00533878	5257	4.44164e-07	rs3888190	0.9955
rs11861174	28871989	(A/G)	chr16	28710217	28848542	16p11	ATXN2L	-0.0110509	0.00257873	5257	1.82408e-05	rs3888190	0.9955
rs11861174	28871989	(A/G)	chr16	28985662	28995858	16p11.2	SPNS1	0.0189001	0.00238484	5257	2.2798e-15	rs3888190	0.9955
rs11861174	28871989	(A/G)	chr16	28565257	28603108	16p11.2	CCDC101	-0.0263035	0.00398048	5257	3.89215e-11	rs3888190	0.9955
rs11861174	28871989	(A/G)	chr16	28853748	28858023	16p11.2	TUFM	0.0984437	0.00328758	5257	5.25101e-197	rs3888190	0.9955
rs11863174	30019375	(A/C)	chr16	30006694	30017107	16p11.2	INO80E	-0.0172956	0.00260452	5257	3.1244e-11	rs4787491	0.9647
rs11863174	30019375	(A/C)	chr16	30103643	30108216	16p11.2	YPEL3	0.0569541	0.00599407	5257	2.06404e-21	rs4787491	0.9647
rs11863174	30019375	(A/C)	chr16	30116136	30124799	16p11.2	GDPD3	-0.0278218	0.00576935	5257	1.41881e-06	rs4787491	0.9647
rs11863174	30019375	(A/C)	chr16	30126916	30134530	16p11.2	MAPK3	-0.0631922	0.00497293	5257	5.39089e-37	rs4787491	0.9647
rs11863370	28879484	(A/G)	chr16	28616530	28634903	16p12.1	SULT1A1	-0.0223303	0.00385407	5257	6.8748e-09	rs3888190	0.9955
rs11863370	28879484	(A/G)	chr16	28603264	28612120	16p12.1	SULT1A2	0.027099	0.00538252	5257	4.78795e-07	rs3888190	0.9955
rs11863370	28879484	(A/G)	chr16	28710217	28848542	16p11	ATXN2L	-0.0111605	0.00259983	5257	1.76454e-05	rs3888190	0.9955
rs11863370	28879484	(A/G)	chr16	28985662	28995858	16p11.2	SPNS1	0.0190558	0.00240439	5257	2.27403e-15	rs3888190	0.9955
rs11863370	28879484	(A/G)	chr16	28565257	28603108	16p11.2	CCDC101	-0.0266562	0.00401283	5257	3.07937e-11	rs3888190	0.9955
rs11863370	28879484	(A/G)	chr16	28853748	28858023	16p11.2	TUFM	0.0991051	0.00331538	5257	2.46167e-196	rs3888190	0.9955
rs11864107	28885931	(T/C)	chr16	28616530	28634903	16p12.1	SULT1A1	-0.0225177	0.00388972	5257	7.07969e-09	rs3888190	0.9955
rs11864107	28885931	(T/C)	chr16	28603264	28612120	16p12.1	SULT1A2	0.0274743	0.00543232	5257	4.24659e-07	rs3888190	0.9955
rs11864107	28885931	(T/C)	chr16	28710217	28848542	16p11	ATXN2L	-0.0112676	0.00262396	5257	1.75392e-05	rs3888190	0.9955
rs11864107	28885931	(T/C)	chr16	28985662	28995858	16p11.2	SPNS1	0.0192165	0.00242677	5257	2.40312e-15	rs3888190	0.9955
rs11864107	28885931	(T/C)	chr16	28565257	28603108	16p11.2	CCDC101	-0.0268919	0.00404999	5257	3.13693e-11	rs3888190	0.9955
rs11864107	28885931	(T/C)	chr16	28853748	28858023	16p11.2	TUFM	0.100011	0.00334631	5257	2.90763e-196	rs3888190	0.9955
rs11864750	28875204	(A/T)	chr16	28616530	28634903	16p12.1	SULT1A1	-0.0222334	0.00383827	5257	6.93264e-09	rs3888190	0.9955
rs11864750	28875204	(A/T)	chr16	28603264	28612120	16p12.1	SULT1A2	0.0270831	0.00536034	5257	4.3608e-07	rs3888190	0.9955
rs11864750	28875204	(A/T)	chr16	28710217	28848542	16p11	ATXN2L	-0.0111009	0.00258916	5257	1.8072e-05	rs3888190	0.9955
rs11864750	28875204	(A/T)	chr16	28985662	28995858	16p11.2	SPNS1	0.0189725	0.00239451	5257	2.31204e-15	rs3888190	0.9955
rs11864750	28875204	(A/T)	chr16	28565257	28603108	16p11.2	CCDC101	-0.0264417	0.00399651	5257	3.68589e-11	rs3888190	0.9955
rs11864750	28875204	(A/T)	chr16	28853748	28858023	16p11.2	TUFM	0.0988126	0.00330108	5257	7.22402e-197	rs3888190	0.9955
rs11915016	81833966	(G/A)	chr3	81443838	81810902	3p12.3	GBE1	-0.0449257	0.00411281	5257	8.91393e-28	rs3849570	0.9821
rs11915042	81834060	(G/A)	chr3	81443838	81810902	3p12.3	GBE1	-0.0449293	0.00411277	5257	8.81729e-28	rs3849570	0.9821
rs12001662	120406009	(C/T)	chr9	120466513	120630329	9q33.1	TLR4	0.0486628	0.00572488	5257	1.89212e-17	rs1928295	0.9211
rs12050598	51889175	(A/G)	chr15	52043711	52108560	15q21.2	TMOD2	0.0514625	0.00533119	5257	4.76979e-22	rs3736485	0.8854
rs12050598	51889175	(A/G)	chr15	51739931	51914966	15q21.2	DMXL2	-0.0627461	0.00425605	5257	3.42247e-49	rs3736485	0.8854
rs12050600	51889243	(A/G)	chr15	52043711	52108560	15q21.2	TMOD2	0.0514639	0.00533125	5257	4.76174e-22	rs3736485	0.8854
rs12050600	51889243	(A/G)	chr15	51739931	51914966	15q21.2	DMXL2	-0.062747	0.00425609	5257	3.41974e-49	rs3736485	0.8854
rs12057012	15798256	(T/C)	chr9	15422722	15471249	9p22.3	SNAPC3	0.0147869	0.00318997	5257	3.56179e-06	rs4740619	0.8959
rs12057184	47706240	(C/T)	chr1	47649260	47656696	1p33	PDZK1IP1	0.187666	0.0141604	5257	4.34186e-40	rs977747	0.9588
rs12057184	47706240	(C/T)	chr1	47681966	47698294	1p32	TAL1	0.0410997	0.00389571	5257	5.0804e-26	rs977747	0.9588
rs12083555	47703400	(G/T)	chr1	47649260	47656696	1p33	PDZK1IP1	0.218864	0.0143558	5257	1.76037e-52	rs977747	0.8088
rs12083555	47703400	(G/T)	chr1	47681966	47698294	1p32	TAL1	0.0376824	0.00398762	5257	3.39298e-21	rs977747	0.8088
rs12101730	51800733	(C/T)	chr15	52043711	52108560	15q21.2	TMOD2	0.0508283	0.00533824	5257	1.70634e-21	rs3736485	0.8777
rs12101730	51800733	(C/T)	chr15	51739931	51914966	15q21.2	DMXL2	-0.0624508	0.00426055	5257	1.19877e-48	rs3736485	0.8777
rs12101920	51820909	(T/C)	chr15	52043711	52108560	15q21.2	TMOD2	0.0567903	0.00532989	5257	1.65136e-26	rs3736485	0.8399
rs12101920	51820909	(T/C)	chr15	51739931	51914966	15q21.2	DMXL2	-0.0672332	0.00424556	5257	1.75229e-56	rs3736485	0.8399
rs12102203	51791559	(A/G)	chr15	52043711	52108560	15q21.2	TMOD2	0.0510216	0.00533551	5257	1.14775e-21	rs3736485	0.878
rs12102203	51791559	(A/G)	chr15	51739931	51914966	15q21.2	DMXL2	-0.0624544	0.00425923	5257	1.10731e-48	rs3736485	0.878
rs12141363	47696581	(C/A)	chr1	47649260	47656696	1p33	PDZK1IP1	0.188539	0.0141744	5257	2.27213e-40	rs977747	0.967
rs12141363	47696581	(C/A)	chr1	47681966	47698294	1p32	TAL1	0.0414145	0.00389891	5257	2.35262e-26	rs977747	0.967
rs12144626	47670525	(T/C)	chr1	47649260	47656696	1p33	PDZK1IP1	0.19856	0.0141797	5257	1.49164e-44	rs977747	0.947
rs12144626	47670525	(T/C)	chr1	47681966	47698294	1p32	TAL1	0.0413128	0.0039076	5257	4.00111e-26	rs977747	0.947
rs12145836	47672289	(A/T)	chr1	47649260	47656696	1p33	PDZK1IP1	0.183259	0.0140266	5257	5.21452e-39	rs977747	0.8177
rs12145836	47672289	(A/T)	chr1	47681966	47698294	1p32	TAL1	0.0419579	0.00385375	5257	1.32123e-27	rs977747	0.8177
rs12152272	81911684	(G/A)	chr3	81443838	81810902	3p12.3	GBE1	-0.0455711	0.00416242	5257	6.77545e-28	rs3849570	0.8149
rs12217501	104851889	(T/C)	chr10	104605295	104661713	10q24.32	AS3MT	-0.0516861	0.0104366	5257	7.33079e-07	rs11191560	0.9877
rs12217501	104851889	(T/C)	chr10	104846932	104953260	10q24.32	NT5C2	0.0715266	0.00732965	5257	1.69587e-22	rs11191560	0.9877
rs12218148	104657469	(C/A)	chr10	104605295	104661713	10q24.32	AS3MT	-0.0518367	0.0103105	5257	4.96733e-07	rs11191560	0.9756
rs12218148	104657469	(C/A)	chr10	104846932	104953260	10q24.32	NT5C2	0.0701431	0.00724557	5257	3.63799e-22	rs11191560	0.9756
rs12219027	104811203	(T/C)	chr10	104605295	104661713	10q24.32	AS3MT	-0.0519788	0.0104339	5257	6.30245e-07	rs11191560	0.9877
rs12219027	104811203	(T/C)	chr10	104846932	104953260	10q24.32	NT5C2	0.071755	0.00732705	5257	1.20465e-22	rs11191560	0.9877
rs12219304	104931584	(G/C)	chr10	104605295	104661713	10q24.32	AS3MT	-0.0501974	0.0104225	5257	1.4629e-06	rs11191560	1
rs12219304	104931584	(G/C)	chr10	104846932	104953260	10q24.32	NT5C2	0.0706887	0.00732173	5257	4.69801e-22	rs11191560	1
rs12219901	104840967	(A/G)	chr10	104605295	104661713	10q24.32	AS3MT	-0.0513483	0.010444	5257	8.8078e-07	rs11191560	0.9877
rs12219901	104840967	(A/G)	chr10	104846932	104953260	10q24.32	NT5C2	0.0718896	0.00733377	5257	1.0979e-22	rs11191560	0.9877
rs12220375	104901491	(T/C)	chr10	104605295	104661713	10q24.32	AS3MT	-0.0500929	0.0103869	5257	1.4163e-06	rs11191560	1
rs12220375	104901491	(T/C)	chr10	104846932	104953260	10q24.32	NT5C2	0.0713225	0.00729644	5257	1.44182e-22	rs11191560	1
rs12220743	104851912	(C/T)	chr10	104605295	104661713	10q24.32	AS3MT	-0.051686	0.0104364	5257	7.32725e-07	rs11191560	0.9877
rs12220743	104851912	(C/T)	chr10	104846932	104953260	10q24.32	NT5C2	0.0715233	0.0073295	5257	1.70024e-22	rs11191560	0.9877
rs12221064	104677126	(C/T)	chr10	104605295	104661713	10q24.32	AS3MT	-0.0532967	0.0103918	5257	2.91748e-07	rs11191560	0.9756
rs12221064	104677126	(C/T)	chr10	104846932	104953260	10q24.32	NT5C2	0.0713056	0.00730082	5257	1.56312e-22	rs11191560	0.9756
rs12221193	104665267	(A/C)	chr10	104605295	104661713	10q24.32	AS3MT	-0.0533545	0.0103854	5257	2.7845e-07	rs11191560	0.9756
rs12221193	104665267	(A/C)	chr10	104846932	104953260	10q24.32	NT5C2	0.0712657	0.00729635	5257	1.55514e-22	rs11191560	0.9756
rs12221335	104769392	(T/A)	chr10	104605295	104661713	10q24.32	AS3MT	-0.0529	0.0103987	5257	3.63424e-07	rs11191560	0.9756
rs12221335	104769392	(T/A)	chr10	104846932	104953260	10q24.32	NT5C2	0.0710745	0.00730586	5257	2.28079e-22	rs11191560	0.9756
rs12325014	28860237	(C/G)	chr16	28616530	28634903	16p12.1	SULT1A1	-0.0220394	0.00377672	5257	5.36004e-09	rs3888190	0.991
rs12325014	28860237	(C/G)	chr16	28603264	28612120	16p12.1	SULT1A2	0.0263686	0.00527395	5257	5.73925e-07	rs3888190	0.991
rs12325014	28860237	(C/G)	chr16	28710217	28848542	16p11	ATXN2L	-0.0108968	0.00254734	5257	1.88826e-05	rs3888190	0.991
rs12325014	28860237	(C/G)	chr16	28985662	28995858	16p11.2	SPNS1	0.0186145	0.00235595	5257	2.76529e-15	rs3888190	0.991
rs12325014	28860237	(C/G)	chr16	28565257	28603108	16p11.2	CCDC101	-0.0264013	0.00393196	5257	1.88647e-11	rs3888190	0.991
rs12325014	28860237	(C/G)	chr16	28853748	28858023	16p11.2	TUFM	0.0973909	0.0032449	5257	6.53634e-198	rs3888190	0.991
rs12325113	28848668	(T/C)	chr16	28616530	28634903	16p12.1	SULT1A1	-0.0217214	0.00371825	5257	5.16302e-09	rs3888190	0.991
rs12325113	28848668	(T/C)	chr16	28603264	28612120	16p12.1	SULT1A2	0.0257647	0.00519175	5257	6.95495e-07	rs3888190	0.991
rs12325113	28848668	(T/C)	chr16	28710217	28848542	16p11	ATXN2L	-0.0108252	0.00250736	5257	1.57903e-05	rs3888190	0.991
rs12325113	28848668	(T/C)	chr16	28985662	28995858	16p11.2	SPNS1	0.018394	0.0023191	5257	2.16472e-15	rs3888190	0.991
rs12325113	28848668	(T/C)	chr16	28565257	28603108	16p11.2	CCDC101	-0.0262027	0.00387039	5257	1.28738e-11	rs3888190	0.991
rs12325113	28848668	(T/C)	chr16	28853748	28858023	16p11.2	TUFM	0.0955649	0.00319736	5257	2.75983e-196	rs3888190	0.991
rs12325278	28848818	(A/G)	chr16	28616530	28634903	16p12.1	SULT1A1	-0.0218741	0.0037255	5257	4.32017e-09	rs3888190	0.9955
rs12325278	28848818	(A/G)	chr16	28603264	28612120	16p12.1	SULT1A2	0.0262186	0.00520202	5257	4.65352e-07	rs3888190	0.9955
rs12325278	28848818	(A/G)	chr16	28710217	28848542	16p11	ATXN2L	-0.0107331	0.00251271	5257	1.94132e-05	rs3888190	0.9955
rs12325278	28848818	(A/G)	chr16	28985662	28995858	16p11.2	SPNS1	0.0184389	0.00232395	5257	2.11708e-15	rs3888190	0.9955
rs12325278	28848818	(A/G)	chr16	28565257	28603108	16p11.2	CCDC101	-0.0261986	0.00387834	5257	1.42739e-11	rs3888190	0.9955
rs12325278	28848818	(A/G)	chr16	28853748	28858023	16p11.2	TUFM	0.09614	0.00319724	5257	1.20734e-198	rs3888190	0.9955
rs12372948	51894311	(A/G)	chr15	52043711	52108560	15q21.2	TMOD2	0.0520662	0.00534526	5257	2.02309e-22	rs3736485	0.8815
rs12372948	51894311	(A/G)	chr15	51739931	51914966	15q21.2	DMXL2	-0.061996	0.00426972	5257	9.06234e-48	rs3736485	0.8815
rs12407157	47707027	(G/T)	chr1	47649260	47656696	1p33	PDZK1IP1	0.187813	0.0141553	5257	3.54664e-40	rs977747	0.9548
rs12407157	47707027	(G/T)	chr1	47681966	47698294	1p32	TAL1	0.0411281	0.00389457	5257	4.54762e-26	rs977747	0.9548
rs12411886	104685299	(C/A)	chr10	104605295	104661713	10q24.32	AS3MT	-0.0532217	0.0104009	5257	3.10392e-07	rs11191560	0.9756
rs12411886	104685299	(C/A)	chr10	104846932	104953260	10q24.32	NT5C2	0.0713396	0.00730723	5257	1.62473e-22	rs11191560	0.9756
rs12412038	104856162	(G/A)	chr10	104605295	104661713	10q24.32	AS3MT	-0.0498859	0.010415	5257	1.66927e-06	rs11191560	1
rs12412038	104856162	(G/A)	chr10	104846932	104953260	10q24.32	NT5C2	0.071191	0.0073158	5257	2.22121e-22	rs11191560	1
rs12413046	104871204	(A/G)	chr10	104605295	104661713	10q24.32	AS3MT	-0.0502775	0.0103999	5257	1.33528e-06	rs11191560	1
rs12413046	104871204	(A/G)	chr10	104846932	104953260	10q24.32	NT5C2	0.0714183	0.00730578	5257	1.43322e-22	rs11191560	1
rs12413409	104719096	(G/A)	chr10	104605295	104661713	10q24.32	AS3MT	-0.0530342	0.0104085	5257	3.48251e-07	rs11191560	0.9756
rs12413409	104719096	(G/A)	chr10	104846932	104953260	10q24.32	NT5C2	0.0714639	0.00731241	5257	1.47094e-22	rs11191560	0.9756
rs12414028	104957629	(T/A)	chr10	104605295	104661713	10q24.32	AS3MT	-0.0503172	0.0104713	5257	1.54559e-06	rs11191560	0.904
rs12414028	104957629	(T/A)	chr10	104846932	104953260	10q24.32	NT5C2	0.0710489	0.00735588	5257	4.51169e-22	rs11191560	0.904
rs12416331	104928914	(T/A)	chr10	104605295	104661713	10q24.32	AS3MT	-0.050071	0.0104131	5257	1.52086e-06	rs11191560	1
rs12416331	104928914	(T/A)	chr10	104846932	104953260	10q24.32	NT5C2	0.0707657	0.0073149	5257	3.88167e-22	rs11191560	1
rs12419507	47669619	(G/A)	chr11	47270469	47290709	11p11.2	NR1H3	0.0174437	0.00280633	5257	5.10508e-10	rs3817334	0.9717
rs12419507	47669619	(G/A)	chr11	47376896	47438107	11p11.2	SLC39A13	0.0115826	0.00273278	5257	2.25124e-05	rs3817334	0.9717
rs12419507	47669619	(G/A)	chr11	48001984	48276897	11p11.2	PTPRJ	-0.0303686	0.00567117	5257	8.55992e-08	rs3817334	0.9717
rs12419507	47669619	(G/A)	chr11	47212704	47901472	11p11.2	NUP160	-0.0188767	0.00417624	5257	6.18308e-06	rs3817334	0.9717
rs12419507	47669619	(G/A)	chr11	47352967	47374233	11p11.2	MYBPC3	-0.0215483	0.00197607	5257	1.09581e-27	rs3817334	0.9717
rs12419507	47669619	(G/A)	chr11	47623990	47664185	11p11.2	MTCH2	-0.0393439	0.00394827	5257	2.17218e-23	rs3817334	0.9717
rs12438892	51755240	(T/C)	chr15	52043711	52108560	15q21.2	TMOD2	0.0564096	0.00533613	5257	4.04958e-26	rs3736485	0.8433
rs12438892	51755240	(T/C)	chr15	51739931	51914966	15q21.2	DMXL2	-0.0665723	0.00425097	5257	2.81649e-55	rs3736485	0.8433
rs12440990	51902259	(G/A)	chr15	52043711	52108560	15q21.2	TMOD2	0.0517789	0.00533052	5257	2.63656e-22	rs3736485	0.878
rs12440990	51902259	(G/A)	chr15	51739931	51914966	15q21.2	DMXL2	-0.0628002	0.00425593	5257	2.81846e-49	rs3736485	0.878
rs12441167	51850652	(T/C)	chr15	52043711	52108560	15q21.2	TMOD2	0.0514672	0.00533755	5257	5.28949e-22	rs3736485	0.8854
rs12441167	51850652	(T/C)	chr15	51739931	51914966	15q21.2	DMXL2	-0.0627368	0.00426155	5257	4.68458e-49	rs3736485	0.8854
rs12441759	51755033	(C/A)	chr15	52043711	52108560	15q21.2	TMOD2	0.0562421	0.00533362	5257	5.36705e-26	rs3736485	0.8433
rs12441759	51755033	(C/A)	chr15	51739931	51914966	15q21.2	DMXL2	-0.0665554	0.00424871	5257	2.63025e-55	rs3736485	0.8433
rs12442725	51874412	(C/T)	chr15	52043711	52108560	15q21.2	TMOD2	0.0518747	0.00533186	5257	2.26414e-22	rs3736485	0.8819
rs12442725	51874412	(C/T)	chr15	51739931	51914966	15q21.2	DMXL2	-0.0625969	0.00425771	5257	6.25629e-49	rs3736485	0.8819
rs12442803	51898754	(C/G)	chr15	52043711	52108560	15q21.2	TMOD2	0.0520549	0.00533191	5257	1.62444e-22	rs3736485	0.8777
rs12442803	51898754	(C/G)	chr15	51739931	51914966	15q21.2	DMXL2	-0.0624749	0.00425721	5257	9.30815e-49	rs3736485	0.8777
rs12442947	51892148	(A/G)	chr15	52043711	52108560	15q21.2	TMOD2	0.0514731	0.00533134	5257	4.68999e-22	rs3736485	0.8854
rs12442947	51892148	(A/G)	chr15	51739931	51914966	15q21.2	DMXL2	-0.0627608	0.00425615	5257	3.26889e-49	rs3736485	0.8854
rs12443007	51892192	(G/A)	chr15	52043711	52108560	15q21.2	TMOD2	0.0514724	0.00533129	5257	4.69185e-22	rs3736485	0.8854
rs12443007	51892192	(G/A)	chr15	51739931	51914966	15q21.2	DMXL2	-0.0627613	0.0042561	5257	3.25428e-49	rs3736485	0.8854
rs12443362	51874542	(C/A)	chr15	52043711	52108560	15q21.2	TMOD2	0.0575539	0.00532318	5257	3.02218e-27	rs3736485	0.8365
rs12443362	51874542	(C/A)	chr15	51739931	51914966	15q21.2	DMXL2	-0.0672203	0.00424006	5257	1.32707e-56	rs3736485	0.8365
rs12443881	28841777	(C/T)	chr16	28616530	28634903	16p12.1	SULT1A1	-0.0215572	0.00368378	5257	4.85976e-09	rs3888190	0.991
rs12443881	28841777	(C/T)	chr16	28603264	28612120	16p12.1	SULT1A2	0.0255348	0.00514345	5257	6.88716e-07	rs3888190	0.991
rs12443881	28841777	(C/T)	chr16	28710217	28848542	16p11	ATXN2L	-0.0107004	0.00248409	5257	1.65057e-05	rs3888190	0.991
rs12443881	28841777	(C/T)	chr16	28985662	28995858	16p11.2	SPNS1	0.0182154	0.0022976	5257	2.22663e-15	rs3888190	0.991
rs12443881	28841777	(C/T)	chr16	28565257	28603108	16p11.2	CCDC101	-0.0260759	0.00383437	5257	1.04197e-11	rs3888190	0.991
rs12443881	28841777	(C/T)	chr16	28853748	28858023	16p11.2	TUFM	0.0946548	0.00316773	5257	3.48343e-196	rs3888190	0.991
rs12444171	28845251	(G/A)	chr16	28616530	28634903	16p12.1	SULT1A1	-0.0218033	0.00370893	5257	4.13807e-09	rs3888190	0.9955
rs12444171	28845251	(G/A)	chr16	28603264	28612120	16p12.1	SULT1A2	0.0261102	0.00517881	5257	4.61318e-07	rs3888190	0.9955
rs12444171	28845251	(G/A)	chr16	28710217	28848542	16p11	ATXN2L	-0.0106728	0.00250152	5257	1.98533e-05	rs3888190	0.9955
rs12444171	28845251	(G/A)	chr16	28985662	28995858	16p11.2	SPNS1	0.0183555	0.00231361	5257	2.12754e-15	rs3888190	0.9955
rs12444171	28845251	(G/A)	chr16	28565257	28603108	16p11.2	CCDC101	-0.026146	0.00386101	5257	1.27194e-11	rs3888190	0.9955
rs12444171	28845251	(G/A)	chr16	28853748	28858023	16p11.2	TUFM	0.0957102	0.00318298	5257	1.21983e-198	rs3888190	0.9955
rs12446589	28870962	(G/A)	chr16	28616530	28634903	16p12.1	SULT1A1	-0.021935	0.00381305	5257	8.78733e-09	rs3888190	0.9866
rs12446589	28870962	(G/A)	chr16	28603264	28612120	16p12.1	SULT1A2	0.0265003	0.00532473	5257	6.46309e-07	rs3888190	0.9866
rs12446589	28870962	(G/A)	chr16	28710217	28848542	16p11	ATXN2L	-0.0111403	0.00257153	5257	1.47647e-05	rs3888190	0.9866
rs12446589	28870962	(G/A)	chr16	28985662	28995858	16p11.2	SPNS1	0.0188576	0.00237831	5257	2.20917e-15	rs3888190	0.9866
rs12446589	28870962	(G/A)	chr16	28565257	28603108	16p11.2	CCDC101	-0.0262971	0.00396976	5257	3.48808e-11	rs3888190	0.9866
rs12446589	28870962	(G/A)	chr16	28853748	28858023	16p11.2	TUFM	0.0978229	0.00328058	5257	2.22801e-195	rs3888190	0.9866
rs12448321	31048280	(C/T)	chr16	31044321	31051480	16p11.2	STX4	-0.0285389	0.00387097	5257	1.67393e-13	rs9925964	0.886
rs12448321	31048280	(C/T)	chr16	31084844	31094826	16p11.2	ZNF646	0.0162063	0.00272712	5257	2.80424e-09	rs9925964	0.886
rs12448321	31048280	(C/T)	chr16	31119629	31124524	16p11.2	BCKDK	0.0185774	0.00314508	5257	3.48807e-09	rs9925964	0.886
rs12448321	31048280	(C/T)	chr16	31129003	31143342	16p11.2	MYST1	-0.0128059	0.00308054	5257	3.22395e-05	rs9925964	0.886
rs12448321	31048280	(C/T)	chr16	31366511	31394318	16p11.2	ITGAX	0.0555491	0.00576449	5257	5.61096e-22	rs9925964	0.886
rs12448902	28871191	(C/G)	chr16	28616530	28634903	16p12.1	SULT1A1	-0.0219018	0.00382877	5257	1.06319e-08	rs3888190	0.9127
rs12448902	28871191	(C/G)	chr16	28603264	28612120	16p12.1	SULT1A2	0.0268382	0.00534523	5257	5.14117e-07	rs3888190	0.9127
rs12448902	28871191	(C/G)	chr16	28710217	28848542	16p11	ATXN2L	-0.0111038	0.00258178	5257	1.70172e-05	rs3888190	0.9127
rs12448902	28871191	(C/G)	chr16	28985662	28995858	16p11.2	SPNS1	0.019188	0.00238694	5257	9.07657e-16	rs3888190	0.9127
rs12448902	28871191	(C/G)	chr16	28565257	28603108	16p11.2	CCDC101	-0.0262791	0.00398559	5257	4.29511e-11	rs3888190	0.9127
rs12448902	28871191	(C/G)	chr16	28853748	28858023	16p11.2	TUFM	0.0984528	0.00329254	5257	1.86816e-196	rs3888190	0.9127
rs12468043	219354197	(C/A)	chr2	219283853	219318221	2q35	VIL1	0.0223548	0.00284481	5257	3.89966e-15	rs492400	0.8824
rs12468043	219354197	(C/A)	chr2	219433308	219461783	2q35	RQCD1	0.0767251	0.00369885	5257	1.41964e-95	rs492400	0.8824
rs12468043	219354197	(C/A)	chr2	219575570	219624666	2p24.3-p24.1	TTLL4	-0.0507959	0.00466319	5257	1.24534e-27	rs492400	0.8824
rs12468043	219354197	(C/A)	chr2	219314984	219474363	2q35	USP37	-0.0210824	0.0033749	5257	4.18858e-10	rs492400	0.8824
rs12468043	219354197	(C/A)	chr2	219687106	219723763	2q35	PRKAG3	-0.0122005	0.0023001	5257	1.13082e-07	rs492400	0.8824
rs12508946	77127771	(T/A)	chr4	77135203	77256106	4q21.1	FAM47E	-0.0348171	0.00646511	5257	7.22884e-08	rs17001654	0.9458
rs1252008	120362838	(T/C)	chr9	120466513	120630329	9q33.1	TLR4	0.0435594	0.00567999	5257	1.73442e-14	rs1928295	1
rs12552653	15797980	(T/C)	chr9	15422722	15471249	9p22.3	SNAPC3	0.014471	0.00319063	5257	5.74747e-06	rs4740619	0.8996
rs12553816	15797453	(A/G)	chr9	15422722	15471249	9p22.3	SNAPC3	0.0147818	0.00318985	5257	3.58677e-06	rs4740619	0.892
rs12575252	8694073	(G/C)	chr11	8413429	8615629	11p15.3	STK33	0.0255177	0.00423676	5257	1.71284e-09	rs4256980	0.9915
rs12592179	51794082	(A/G)	chr15	52043711	52108560	15q21.2	TMOD2	0.0566376	0.00532748	5257	2.13326e-26	rs3736485	0.8399
rs12592179	51794082	(A/G)	chr15	51739931	51914966	15q21.2	DMXL2	-0.0671784	0.00424314	5257	1.86472e-56	rs3736485	0.8399
rs12592653	51865068	(A/G)	chr15	52043711	52108560	15q21.2	TMOD2	0.0519659	0.00533511	5257	2.02811e-22	rs3736485	0.8819
rs12592653	51865068	(A/G)	chr15	51739931	51914966	15q21.2	DMXL2	-0.0626109	0.00426062	5257	6.91237e-49	rs3736485	0.8819
rs12592889	51795172	(G/A)	chr15	52043711	52108560	15q21.2	TMOD2	0.0508175	0.00533795	5257	1.7312e-21	rs3736485	0.8815
rs12592889	51795172	(G/A)	chr15	51739931	51914966	15q21.2	DMXL2	-0.062449	0.0042603	5257	1.19139e-48	rs3736485	0.8815
rs12593979	51741579	(C/T)	chr15	52043711	52108560	15q21.2	TMOD2	0.0566355	0.00533462	5257	2.49492e-26	rs3736485	0.8438
rs12593979	51741579	(C/T)	chr15	51739931	51914966	15q21.2	DMXL2	-0.0658229	0.00425368	5257	5.16992e-54	rs3736485	0.8438
rs12597511	31145219	(C/T)	chr16	31044321	31051480	16p11.2	STX4	-0.0301336	0.00399063	5257	4.3164e-14	rs9925964	0.9874
rs12597511	31145219	(C/T)	chr16	31084844	31094826	16p11.2	ZNF646	0.016016	0.00281522	5257	1.27743e-08	rs9925964	0.9874
rs12597511	31145219	(C/T)	chr16	31119629	31124524	16p11.2	BCKDK	0.0208578	0.00324285	5257	1.25991e-10	rs9925964	0.9874
rs12597511	31145219	(C/T)	chr16	31129003	31143342	16p11.2	MYST1	-0.0137282	0.00317699	5257	1.55215e-05	rs9925964	0.9874
rs12597511	31145219	(C/T)	chr16	31366511	31394318	16p11.2	ITGAX	0.05461	0.00595065	5257	4.4263e-20	rs9925964	0.9874
rs12600578	5299950	(T/C)	chr17	4843323	4849241	17p13.2	RNF167	0.0156961	0.00362062	5257	1.45619e-05	rs1000940	0.9783
rs12600578	5299950	(T/C)	chr17	5095286	5151344	17p13.2	LOC100130950	0.0653524	0.0061517	5257	2.31758e-26	rs1000940	0.9783
rs12600578	5299950	(T/C)	chr17	5185585	5289635	17p13.2	RABEP1	-0.0245666	0.00377467	5257	7.60167e-11	rs1000940	0.9783
rs12600578	5299950	(T/C)	chr17	5323214	5336556	17p13.2	RPAIN	0.0425266	0.00440289	5257	4.51102e-22	rs1000940	0.9783
rs12600578	5299950	(T/C)	chr17	5389726	5394129	17p13.2	MIS12	-0.0756176	0.00618407	5257	2.20804e-34	rs1000940	0.9783
rs12600578	5299950	(T/C)	chr17	5113399	5152307	17p13.2	C17orf87	0.0692344	0.00711825	5257	2.32854e-22	rs1000940	0.9783
rs12600578	5299950	(T/C)	chr17	5264268	5323480	17p13.2	NUP88	-0.112678	0.00493242	5257	1.66551e-115	rs1000940	0.9783
rs12600578	5299950	(T/C)	chr17	5335883	5352128	17p13.3	C1QBP	-0.0216733	0.00357764	5257	1.37836e-09	rs1000940	0.9783
rs12617603	219369288	(A/G)	chr2	219283853	219318221	2q35	VIL1	-0.0224037	0.00283754	5257	2.89224e-15	rs492400	0.8824
rs12617603	219369288	(A/G)	chr2	219433308	219461783	2q35	RQCD1	-0.0751949	0.00369847	5257	6.7914e-92	rs492400	0.8824
rs12617603	219369288	(A/G)	chr2	219575570	219624666	2p24.3-p24.1	TTLL4	0.0510274	0.0046494	5257	5.0389e-28	rs492400	0.8824
rs12617603	219369288	(A/G)	chr2	219314984	219474363	2q35	USP37	0.021509	0.0033647	5257	1.63167e-10	rs492400	0.8824
rs12617603	219369288	(A/G)	chr2	219687106	219723763	2q35	PRKAG3	0.0120815	0.00229404	5257	1.39068e-07	rs492400	0.8824
rs12619347	219419935	(T/C)	chr2	219283853	219318221	2q35	VIL1	-0.0224194	0.00283879	5257	2.84492e-15	rs492400	0.8787
rs12619347	219419935	(T/C)	chr2	219433308	219461783	2q35	RQCD1	-0.0748846	0.0037004	5257	4.63317e-91	rs492400	0.8787
rs12619347	219419935	(T/C)	chr2	219575570	219624666	2p24.3-p24.1	TTLL4	0.0508526	0.00465074	5257	7.90131e-28	rs492400	0.8787
rs12619347	219419935	(T/C)	chr2	219314984	219474363	2q35	USP37	0.021632	0.00336563	5257	1.29887e-10	rs492400	0.8787
rs12619347	219419935	(T/C)	chr2	219687106	219723763	2q35	PRKAG3	0.0120625	0.00229491	5257	1.4707e-07	rs492400	0.8787
rs12637814	81735733	(C/A)	chr3	81443838	81810902	3p12.3	GBE1	-0.0448548	0.00422164	5257	2.2813e-26	rs3849570	0.9164
rs12638997	81844912	(A/G)	chr3	81443838	81810902	3p12.3	GBE1	-0.0463687	0.00416588	5257	8.90603e-29	rs3849570	0.8773
rs12694435	219279673	(T/G)	chr2	219283853	219318221	2q35	VIL1	-0.0256328	0.00282593	5257	1.18396e-19	rs492400	0.8624
rs12694435	219279673	(T/G)	chr2	219433308	219461783	2q35	RQCD1	-0.072106	0.0036951	5257	8.35278e-85	rs492400	0.8624
rs12694435	219279673	(T/G)	chr2	219575570	219624666	2p24.3-p24.1	TTLL4	0.055247	0.00463905	5257	1.06081e-32	rs492400	0.8624
rs12694435	219279673	(T/G)	chr2	219314984	219474363	2q35	USP37	0.0189189	0.00336658	5257	1.91382e-08	rs492400	0.8624
rs12694435	219279673	(T/G)	chr2	219687106	219723763	2q35	PRKAG3	0.0118208	0.00229214	5257	2.50824e-07	rs492400	0.8624
rs12716979	31011821	(T/G)	chr16	31044321	31051480	16p11.2	STX4	-0.0270561	0.00385851	5257	2.34806e-12	rs9925964	0.8465
rs12716979	31011821	(T/G)	chr16	31084844	31094826	16p11.2	ZNF646	0.0156387	0.00271646	5257	8.56144e-09	rs9925964	0.8465
rs12716979	31011821	(T/G)	chr16	31119629	31124524	16p11.2	BCKDK	0.0178179	0.00313351	5257	1.29865e-08	rs9925964	0.8465
rs12716979	31011821	(T/G)	chr16	31366511	31394318	16p11.2	ITGAX	0.0531784	0.00575014	5257	2.28317e-20	rs9925964	0.8465
rs12716981	31118024	(C/A)	chr16	31044321	31051480	16p11.2	STX4	-0.0284114	0.00389041	5257	2.81549e-13	rs9925964	0.9428
rs12716981	31118024	(C/A)	chr16	31084844	31094826	16p11.2	ZNF646	0.0148663	0.00274366	5257	6.01297e-08	rs9925964	0.9428
rs12716981	31118024	(C/A)	chr16	31119629	31124524	16p11.2	BCKDK	0.0203885	0.00315824	5257	1.07753e-10	rs9925964	0.9428
rs12716981	31118024	(C/A)	chr16	31366511	31394318	16p11.2	ITGAX	0.0524127	0.00579536	5257	1.51167e-19	rs9925964	0.9428
rs12716982	31128668	(C/A)	chr16	31044321	31051480	16p11.2	STX4	-0.0284771	0.0039022	5257	2.92717e-13	rs9925964	0.951
rs12716982	31128668	(C/A)	chr16	31084844	31094826	16p11.2	ZNF646	0.0149403	0.00275195	5257	5.66764e-08	rs9925964	0.951
rs12716982	31128668	(C/A)	chr16	31119629	31124524	16p11.2	BCKDK	0.020463	0.00316777	5257	1.04885e-10	rs9925964	0.951
rs12716982	31128668	(C/A)	chr16	31366511	31394318	16p11.2	ITGAX	0.0529936	0.0058119	5257	7.64409e-20	rs9925964	0.951
rs12798028	47604639	(C/T)	chr11	47270469	47290709	11p11.2	NR1H3	0.0181967	0.00280899	5257	9.29446e-11	rs3817334	1
rs12798028	47604639	(C/T)	chr11	48001984	48276897	11p11.2	PTPRJ	-0.0279033	0.00568077	5257	9.02005e-07	rs3817334	1
rs12798028	47604639	(C/T)	chr11	47212704	47901472	11p11.2	NUP160	-0.0184029	0.00418259	5257	1.08314e-05	rs3817334	1
rs12798028	47604639	(C/T)	chr11	47352967	47374233	11p11.2	MYBPC3	-0.0216554	0.00197958	5257	7.46793e-28	rs3817334	1
rs12798028	47604639	(C/T)	chr11	47623990	47664185	11p11.2	MTCH2	-0.0390526	0.00395381	5257	5.22669e-23	rs3817334	1
rs12803166	8646237	(G/T)	chr11	8413429	8615629	11p15.3	STK33	-0.0253355	0.00423556	5257	2.20951e-09	rs4256980	0.9831
rs12900863	73094671	(C/T)	chr15	72978047	73039459	15q22.3-q23	BBS4	-0.0206618	0.0042286	5257	1.028e-06	rs7164727	1
rs12900863	73094671	(C/T)	chr15	73028302	73078165	15q24.1	ADPGK	0.0326466	0.00350477	5257	1.22072e-20	rs7164727	1
rs12913493	51735296	(C/T)	chr15	52043711	52108560	15q21.2	TMOD2	0.0551718	0.00538415	5257	1.21972e-24	rs3736485	0.8092
rs12913493	51735296	(C/T)	chr15	51739931	51914966	15q21.2	DMXL2	-0.0660216	0.00429053	5257	1.978e-53	rs3736485	0.8092
rs12928404	28847246	(T/C)	chr16	28616530	28634903	16p12.1	SULT1A1	-0.0213393	0.00376884	5257	1.49597e-08	rs3888190	0.9228
rs12928404	28847246	(T/C)	chr16	28603264	28612120	16p12.1	SULT1A2	0.0262028	0.0052594	5257	6.28974e-07	rs3888190	0.9228
rs12928404	28847246	(T/C)	chr16	28710217	28848542	16p11	ATXN2L	-0.0112357	0.00253964	5257	9.6833e-06	rs3888190	0.9228
rs12928404	28847246	(T/C)	chr16	28985662	28995858	16p11.2	SPNS1	0.0187556	0.00234832	5257	1.38467e-15	rs3888190	0.9228
rs12928404	28847246	(T/C)	chr16	28565257	28603108	16p11.2	CCDC101	-0.0266061	0.00392098	5257	1.15631e-11	rs3888190	0.9228
rs12928404	28847246	(T/C)	chr16	28853748	28858023	16p11.2	TUFM	0.0977617	0.00322819	5257	1.8748e-201	rs3888190	0.9228
rs12928610	30016022	(C/T)	chr16	30006694	30017107	16p11.2	INO80E	-0.0170914	0.00260073	5257	4.97182e-11	rs4787491	0.9533
rs12928610	30016022	(C/T)	chr16	30103643	30108216	16p11.2	YPEL3	0.056132	0.00598426	5257	6.6007e-21	rs4787491	0.9533
rs12928610	30016022	(C/T)	chr16	30116136	30124799	16p11.2	GDPD3	-0.0279279	0.0057585	5257	1.2355e-06	rs4787491	0.9533
rs12928610	30016022	(C/T)	chr16	30126916	30134530	16p11.2	MAPK3	-0.0634067	0.00496295	5257	2.23222e-37	rs4787491	0.9533
rs12931955	30013066	(A/G)	chr16	30006694	30017107	16p11.2	INO80E	-0.0172804	0.00260443	5257	3.24478e-11	rs4787491	0.9686
rs12931955	30013066	(A/G)	chr16	30103643	30108216	16p11.2	YPEL3	0.0570067	0.00599423	5257	1.90196e-21	rs4787491	0.9686
rs12931955	30013066	(A/G)	chr16	30116136	30124799	16p11.2	GDPD3	-0.0278926	0.00576925	5257	1.33349e-06	rs4787491	0.9686
rs12931955	30013066	(A/G)	chr16	30126916	30134530	16p11.2	MAPK3	-0.0633205	0.00497258	5257	3.83071e-37	rs4787491	0.9686
rs12934418	31042299	(G/A)	chr16	31044321	31051480	16p11.2	STX4	-0.0286733	0.00388646	5257	1.60998e-13	rs9925964	0.886
rs12934418	31042299	(G/A)	chr16	31084844	31094826	16p11.2	ZNF646	0.0162647	0.0027381	5257	2.8478e-09	rs9925964	0.886
rs12934418	31042299	(G/A)	chr16	31119629	31124524	16p11.2	BCKDK	0.0186735	0.00315763	5257	3.3437e-09	rs9925964	0.886
rs12934418	31042299	(G/A)	chr16	31129003	31143342	16p11.2	MYST1	-0.0128629	0.00309255	5257	3.19216e-05	rs9925964	0.886
rs12934418	31042299	(G/A)	chr16	31366511	31394318	16p11.2	ITGAX	0.0554458	0.00578739	5257	9.66156e-22	rs9925964	0.886
rs12936076	78601195	(C/T)	chr17	78518679	78950607	17q25.3	RPTOR	-0.0204269	0.00283999	5257	6.35763e-13	rs12940622	0.9919
rs12936815	78591874	(G/A)	chr17	78518679	78950607	17q25.3	RPTOR	-0.0200535	0.00283443	5257	1.49476e-12	rs12940622	0.976
rs12939549	78611724	(A/G)	chr17	78518679	78950607	17q25.3	RPTOR	-0.0204598	0.00284126	5257	5.97898e-13	rs12940622	0.996
rs12939613	78588202	(A/G)	chr17	78518679	78950607	17q25.3	RPTOR	-0.0202424	0.00283823	5257	9.88824e-13	rs12940622	0.972
rs12940622	78615571	(G/A)	chr17	78518679	78950607	17q25.3	RPTOR	-0.0205863	0.00284102	5257	4.28959e-13	rs12940622	1
rs12947696	78596793	(C/T)	chr17	78518679	78950607	17q25.3	RPTOR	-0.0202722	0.00283966	5257	9.40531e-13	rs12940622	0.9919
rs12949279	78558411	(T/C)	chr17	78518679	78950607	17q25.3	RPTOR	-0.0208103	0.00285953	5257	3.40038e-13	rs12940622	0.9799
rs12972156	45387459	(C/G)	chr19	45349569	45392474	19q13.2	PVRL2	-0.0819739	0.00786085	5257	1.84513e-25	rs2075650	0.916
rs12972970	45387596	(G/A)	chr19	45349569	45392474	19q13.2	PVRL2	-0.0819377	0.00786018	5257	1.9185e-25	rs2075650	0.916
rs12987171	219327030	(G/C)	chr2	219283853	219318221	2q35	VIL1	0.0221909	0.00283607	5257	5.09634e-15	rs492400	0.8899
rs12987171	219327030	(G/C)	chr2	219433308	219461783	2q35	RQCD1	0.0764213	0.0036877	5257	2.13665e-95	rs492400	0.8899
rs12987171	219327030	(G/C)	chr2	219575570	219624666	2p24.3-p24.1	TTLL4	-0.0504141	0.00465028	5257	2.19826e-27	rs492400	0.8899
rs12987171	219327030	(G/C)	chr2	219314984	219474363	2q35	USP37	-0.0209065	0.00336494	5257	5.19743e-10	rs492400	0.8899
rs12987171	219327030	(G/C)	chr2	219687106	219723763	2q35	PRKAG3	-0.0123335	0.00229282	5257	7.4828e-08	rs492400	0.8899
rs13062054	81833906	(A/G)	chr3	81443838	81810902	3p12.3	GBE1	-0.0452576	0.00418952	5257	3.34751e-27	rs3849570	0.912
rs13062245	81833718	(G/T)	chr3	81443838	81810902	3p12.3	GBE1	-0.0449223	0.00418884	5257	7.82839e-27	rs3849570	0.9164
rs13062741	81887124	(C/T)	chr3	81443838	81810902	3p12.3	GBE1	-0.0458425	0.00416511	5257	3.56242e-28	rs3849570	0.8189
rs13065281	81693550	(G/A)	chr3	81443838	81810902	3p12.3	GBE1	-0.0434426	0.00434318	5257	1.48612e-23	rs3849570	0.8525
rs13072957	81776242	(C/T)	chr3	81443838	81810902	3p12.3	GBE1	-0.0445759	0.00419073	5257	2.00951e-26	rs3849570	0.9207
rs13073613	81888512	(C/A)	chr3	81443838	81810902	3p12.3	GBE1	-0.0457701	0.00416438	5257	4.22889e-28	rs3849570	0.8189
rs13075250	81907952	(T/C)	chr3	81443838	81810902	3p12.3	GBE1	-0.0459263	0.0041753	5257	3.84153e-28	rs3849570	0.8106
rs13079104	81886039	(T/A)	chr3	81443838	81810902	3p12.3	GBE1	-0.0459106	0.00416561	5257	3.01499e-28	rs3849570	0.8189
rs13083476	81842413	(A/G)	chr3	81443838	81810902	3p12.3	GBE1	-0.0450614	0.0041868	5257	5.16161e-27	rs3849570	0.9164
rs13084107	81833577	(T/C)	chr3	81443838	81810902	3p12.3	GBE1	-0.0449198	0.00418886	5257	7.88337e-27	rs3849570	0.9164
rs13086292	81705368	(G/A)	chr3	81443838	81810902	3p12.3	GBE1	-0.0432678	0.00433768	5257	1.96366e-23	rs3849570	0.8525
rs13088000	81839404	(T/C)	chr3	81443838	81810902	3p12.3	GBE1	-0.045017	0.00411086	5257	6.5891e-28	rs3849570	0.9821
rs13088603	81791167	(A/G)	chr3	81443838	81810902	3p12.3	GBE1	-0.0445664	0.00419195	5257	2.12834e-26	rs3849570	0.925
rs13091492	81891476	(A/G)	chr3	81443838	81810902	3p12.3	GBE1	-0.0455384	0.0040488	5257	2.38591e-29	rs3849570	0.83
rs13092157	81875332	(T/A)	chr3	81443838	81810902	3p12.3	GBE1	-0.0460957	0.00416085	5257	1.5965e-28	rs3849570	0.8773
rs13099615	81729101	(T/A)	chr3	81443838	81810902	3p12.3	GBE1	-0.0449038	0.00423267	5257	2.71053e-26	rs3849570	0.9207
rs13292699	15910044	(A/C)	chr9	15422722	15471249	9p22.3	SNAPC3	0.0133391	0.00321529	5257	3.34439e-05	rs4740619	0.8133
rs13301516	15644532	(A/T)	chr9	15422722	15471249	9p22.3	SNAPC3	-0.0145545	0.00316594	5257	4.28225e-06	rs4740619	0.8189
rs13301516	15644532	(A/T)	chr9	15552358	16103761	9p22.3	C9orf93	-0.0225072	0.0030968	5257	3.65164e-13	rs4740619	0.8189
rs13329413	68097126	(C/T)	chr15	67835021	68104859	15q23	MAP2K5	-0.0885869	0.0038059	5257	7.72666e-120	rs16951275	0.919
rs13329413	68097126	(C/T)	chr15	67493389	67546999	15q22.33-q23	AAGAB	-0.0218686	0.00500388	5257	1.24058e-05	rs16951275	0.919
rs13329413	68097126	(C/T)	chr15	68499332	68549539	15q23	CLN6	-0.0219043	0.00477871	5257	4.56761e-06	rs16951275	0.919
rs13329567	68104367	(C/T)	chr15	67835021	68104859	15q23	MAP2K5	-0.0840527	0.00371644	5257	2.98519e-113	rs16951275	0.9727
rs13329582	68104608	(G/C)	chr15	67835021	68104859	15q23	MAP2K5	-0.0840309	0.00371583	5257	3.13557e-113	rs16951275	0.9727
rs13340130	81790970	(A/T)	chr3	81443838	81810902	3p12.3	GBE1	-0.044869	0.00412593	5257	1.51845e-27	rs3849570	0.9955
rs13380201	67973665	(A/G)	chr15	67835021	68104859	15q23	MAP2K5	-0.0900741	0.00349519	5257	1.88312e-146	rs16951275	0.8104
rs13400327	219354856	(C/T)	chr2	219283853	219318221	2q35	VIL1	-0.0226186	0.00284583	5257	1.89602e-15	rs492400	0.875
rs13400327	219354856	(C/T)	chr2	219433308	219461783	2q35	RQCD1	-0.0757075	0.0037077	5257	1.13379e-92	rs492400	0.875
rs13400327	219354856	(C/T)	chr2	219575570	219624666	2p24.3-p24.1	TTLL4	0.0515151	0.00466146	5257	2.16099e-28	rs492400	0.875
rs13400327	219354856	(C/T)	chr2	219314984	219474363	2q35	USP37	0.0216349	0.00337463	5257	1.44523e-10	rs492400	0.875
rs13400327	219354856	(C/T)	chr2	219687106	219723763	2q35	PRKAG3	0.0120056	0.0023011	5257	1.81533e-07	rs492400	0.875
rs13414408	219399189	(G/A)	chr2	219283853	219318221	2q35	VIL1	-0.022106	0.0028364	5257	6.50917e-15	rs492400	0.8899
rs13414408	219399189	(G/A)	chr2	219433308	219461783	2q35	RQCD1	-0.0761347	0.00369005	5257	1.40502e-94	rs492400	0.8899
rs13414408	219399189	(G/A)	chr2	219575570	219624666	2p24.3-p24.1	TTLL4	0.0502414	0.00465079	5257	3.33995e-27	rs492400	0.8899
rs13414408	219399189	(G/A)	chr2	219314984	219474363	2q35	USP37	0.0210232	0.00336461	5257	4.14918e-10	rs492400	0.8899
rs13414408	219399189	(G/A)	chr2	219687106	219723763	2q35	PRKAG3	0.012346	0.00229286	5257	7.2626e-08	rs492400	0.8899
rs1341732	15901875	(A/G)	chr9	15422722	15471249	9p22.3	SNAPC3	0.0140999	0.00320485	5257	1.08476e-05	rs4740619	0.8031
rs13421421	219519286	(A/G)	chr2	219283853	219318221	2q35	VIL1	0.0234613	0.00278368	5257	3.51152e-17	rs492400	0.9795
rs13421421	219519286	(A/G)	chr2	219433308	219461783	2q35	RQCD1	0.0729639	0.00362746	5257	5.5324e-90	rs492400	0.9795
rs13421421	219519286	(A/G)	chr2	219575570	219624666	2p24.3-p24.1	TTLL4	-0.0541285	0.00455605	5257	1.49337e-32	rs492400	0.9795
rs13421421	219519286	(A/G)	chr2	219314984	219474363	2q35	USP37	-0.0188738	0.00330877	5257	1.16911e-08	rs492400	0.9795
rs13421421	219519286	(A/G)	chr2	219687106	219723763	2q35	PRKAG3	-0.0126835	0.00225246	5257	1.79238e-08	rs492400	0.9795
rs13427522	219438359	(C/T)	chr2	219283853	219318221	2q35	VIL1	0.0236201	0.00278337	5257	2.13613e-17	rs492400	0.9877
rs13427522	219438359	(C/T)	chr2	219433308	219461783	2q35	RQCD1	0.074132	0.00362409	5257	5.3867e-93	rs492400	0.9877
rs13427522	219438359	(C/T)	chr2	219575570	219624666	2p24.3-p24.1	TTLL4	-0.0549286	0.00455565	5257	1.77641e-33	rs492400	0.9877
rs13427522	219438359	(C/T)	chr2	219314984	219474363	2q35	USP37	-0.0191986	0.00331016	5257	6.63561e-09	rs492400	0.9877
rs13427522	219438359	(C/T)	chr2	219687106	219723763	2q35	PRKAG3	-0.0127384	0.00225355	5257	1.58046e-08	rs492400	0.9877
rs13431399	219469498	(G/C)	chr2	219283853	219318221	2q35	VIL1	-0.0224531	0.00284324	5257	2.85653e-15	rs492400	0.8787
rs13431399	219469498	(G/C)	chr2	219433308	219461783	2q35	RQCD1	-0.0751472	0.00370682	5257	2.24012e-91	rs492400	0.8787
rs13431399	219469498	(G/C)	chr2	219575570	219624666	2p24.3-p24.1	TTLL4	0.0512192	0.00465839	5257	4.03792e-28	rs492400	0.8787
rs13431399	219469498	(G/C)	chr2	219314984	219474363	2q35	USP37	0.0210811	0.00337268	5257	4.09019e-10	rs492400	0.8787
rs13431399	219469498	(G/C)	chr2	219687106	219723763	2q35	PRKAG3	0.0122266	0.00229861	5257	1.04258e-07	rs492400	0.8787
rs1344642	219555262	(G/A)	chr2	219283853	219318221	2q35	VIL1	-0.0199555	0.0027772	5257	6.69633e-13	rs492400	0.913
rs1344642	219555262	(G/A)	chr2	219433308	219461783	2q35	RQCD1	-0.0694889	0.00362529	5257	6.8741e-82	rs492400	0.913
rs1344642	219555262	(G/A)	chr2	219575570	219624666	2p24.3-p24.1	TTLL4	0.0577865	0.00451762	5257	1.8327e-37	rs492400	0.913
rs1344642	219555262	(G/A)	chr2	219314984	219474363	2q35	USP37	0.0188212	0.00329266	5257	1.08999e-08	rs492400	0.913
rs1344642	219555262	(G/A)	chr2	219687106	219723763	2q35	PRKAG3	0.013153	0.00224014	5257	4.31809e-09	rs492400	0.913
rs1344645	219538019	(G/T)	chr2	219283853	219318221	2q35	VIL1	-0.0236759	0.002784	5257	1.82723e-17	rs492400	0.9877
rs1344645	219538019	(G/T)	chr2	219433308	219461783	2q35	RQCD1	-0.0729988	0.00362743	5257	4.53759e-90	rs492400	0.9877
rs1344645	219538019	(G/T)	chr2	219575570	219624666	2p24.3-p24.1	TTLL4	0.0548664	0.00455726	5257	2.20678e-33	rs492400	0.9877
rs1344645	219538019	(G/T)	chr2	219314984	219474363	2q35	USP37	0.0192937	0.00331123	5257	5.65192e-09	rs492400	0.9877
rs1344645	219538019	(G/T)	chr2	219687106	219723763	2q35	PRKAG3	0.0125977	0.00225397	5257	2.28226e-08	rs492400	0.9877
rs138009835	104598995	(G/A)	chr10	104605295	104661713	10q24.32	AS3MT	-0.049535	0.0100478	5257	8.22547e-07	rs11191560	0.9301
rs138009835	104598995	(G/A)	chr10	104846932	104953260	10q24.32	NT5C2	0.0656573	0.00706869	5257	1.56514e-20	rs11191560	0.9301
rs138777504	75080358	(T/C)	chr7	75162484	75368307	7q11.23	HIP1	0.0881004	0.010064	5257	2.0583e-18	rs1167827	0.9068
rs1396708	15705479	(C/A)	chr9	15422722	15471249	9p22.3	SNAPC3	0.014949	0.00318944	5257	2.77199e-06	rs4740619	0.9457
rs14235	31121793	(G/A)	chr16	31044321	31051480	16p11.2	STX4	-0.0292691	0.00389932	5257	6.08615e-14	rs9925964	1
rs14235	31121793	(G/A)	chr16	31084844	31094826	16p11.2	ZNF646	0.0156	0.00274986	5257	1.403e-08	rs9925964	1
rs14235	31121793	(G/A)	chr16	31119629	31124524	16p11.2	BCKDK	0.0199617	0.00316848	5257	2.97478e-10	rs9925964	1
rs14235	31121793	(G/A)	chr16	31129003	31143342	16p11.2	MYST1	-0.0134537	0.00310327	5257	1.4553e-05	rs9925964	1
rs14235	31121793	(G/A)	chr16	31366511	31394318	16p11.2	ITGAX	0.0512152	0.00581528	5257	1.28534e-18	rs9925964	1
rs1427445	219555573	(C/A)	chr2	219283853	219318221	2q35	VIL1	-0.0202606	0.00277783	5257	3.01617e-13	rs492400	0.9211
rs1427445	219555573	(C/A)	chr2	219433308	219461783	2q35	RQCD1	-0.0694545	0.00362956	5257	1.27134e-81	rs492400	0.9211
rs1427445	219555573	(C/A)	chr2	219575570	219624666	2p24.3-p24.1	TTLL4	0.0584613	0.00451803	5257	2.69156e-38	rs492400	0.9211
rs1427445	219555573	(C/A)	chr2	219314984	219474363	2q35	USP37	0.0189027	0.00329519	5257	9.66866e-09	rs492400	0.9211
rs1427445	219555573	(C/A)	chr2	219687106	219723763	2q35	PRKAG3	0.0133273	0.00224145	5257	2.75083e-09	rs492400	0.9211
rs1432639	72813218	(C/A)	chr1	71868628	72748513	1p31.1	NEGR1	0.0562584	0.00309513	5257	7.93736e-74	rs3101336	1
rs144376234	110114504	(C/T)	chr1	110198703	110222850	1p13.3	GSTM4	0.336893	0.0299994	5257	2.90467e-29	rs17024393	0.9063
rs144376234	110114504	(C/T)	chr1	110210667	110252902	1p13.3	GSTM2	0.31042	0.0285244	5257	1.39482e-27	rs17024393	0.9063
rs144376234	110114504	(C/T)	chr1	110230442	110241207	1p13.3	GSTM1	0.569533	0.0416419	5257	1.39468e-42	rs17024393	0.9063
rs144376234	110114504	(C/T)	chr1	110276566	110283660	1p13.3	GSTM3	0.120247	0.017331	5257	3.96971e-12	rs17024393	0.9063
rs145591482	51884218	(A/G)	chr15	52043711	52108560	15q21.2	TMOD2	0.051639	0.00533179	5257	3.48795e-22	rs3736485	0.8854
rs145591482	51884218	(A/G)	chr15	51739931	51914966	15q21.2	DMXL2	-0.0627496	0.00425687	5257	3.52617e-49	rs3736485	0.8854
rs1460942	72813256	(A/T)	chr1	71868628	72748513	1p31.1	NEGR1	0.0563119	0.00309412	5257	5.19262e-74	rs3101336	1
rs1460943	72813129	(C/T)	chr1	71868628	72748513	1p31.1	NEGR1	0.056316	0.00309438	5257	5.21244e-74	rs3101336	1
rs1464790	81852923	(T/A)	chr3	81443838	81810902	3p12.3	GBE1	-0.046045	0.0041605	5257	1.81001e-28	rs3849570	0.8816
rs1464791	81893929	(G/T)	chr3	81443838	81810902	3p12.3	GBE1	-0.0457941	0.00409437	5257	4.84838e-29	rs3849570	0.8919
rs147898361	15649496	(A/C)	chr9	15422722	15471249	9p22.3	SNAPC3	-0.0146693	0.00317073	5257	3.71949e-06	rs4740619	0.815
rs147898361	15649496	(A/C)	chr9	15552358	16103761	9p22.3	C9orf93	-0.0224478	0.00310171	5257	4.57967e-13	rs4740619	0.815
rs150786824	104612941	(G/A)	chr10	104605295	104661713	10q24.32	AS3MT	-0.0497927	0.0100263	5257	6.82799e-07	rs11191560	0.9301
rs150786824	104612941	(G/A)	chr10	104846932	104953260	10q24.32	NT5C2	0.0658568	0.00705357	5257	9.94197e-21	rs11191560	0.9301
rs1516086	219431535	(G/A)	chr2	219283853	219318221	2q35	VIL1	0.0236952	0.00277674	5257	1.42057e-17	rs492400	0.9959
rs1516086	219431535	(G/A)	chr2	219433308	219461783	2q35	RQCD1	0.0746611	0.00361076	5257	5.53716e-95	rs492400	0.9959
rs1516086	219431535	(G/A)	chr2	219575570	219624666	2p24.3-p24.1	TTLL4	-0.0546659	0.00454632	5257	2.65077e-33	rs492400	0.9959
rs1516086	219431535	(G/A)	chr2	219314984	219474363	2q35	USP37	-0.0187005	0.00330388	5257	1.51212e-08	rs492400	0.9959
rs1516086	219431535	(G/A)	chr2	219687106	219723763	2q35	PRKAG3	-0.0127298	0.00224845	5257	1.49963e-08	rs492400	0.9959
rs1516725	185824004	(T/C)	chr3	185763453	185826877	3q28	ETV5	-0.0419673	0.0053834	5257	6.40544e-15	rs1516725	1
rs1524557	81892031	(T/C)	chr3	81443838	81810902	3p12.3	GBE1	-0.0455369	0.00416098	5257	7.11544e-28	rs3849570	0.8189
rs1531155	51932133	(T/C)	chr15	52043711	52108560	15q21.2	TMOD2	0.0583826	0.00534302	5257	8.57364e-28	rs3736485	0.8378
rs1531155	51932133	(T/C)	chr15	51739931	51914966	15q21.2	DMXL2	-0.0646424	0.00427376	5257	1.1011e-51	rs3736485	0.8378
rs1539738	78305492	(A/G)	chr1	78027235	78149094	1p31.1	ZZZ3	0.015791	0.00366983	5257	1.68553e-05	rs12401738	0.9486
rs1543502	47677089	(C/T)	chr1	47649260	47656696	1p33	PDZK1IP1	0.195795	0.0140979	5257	7.46406e-44	rs977747	0.947
rs1543502	47677089	(C/T)	chr1	47681966	47698294	1p32	TAL1	0.0413561	0.00388367	5257	1.76794e-26	rs977747	0.947
rs1549293	31141993	(C/T)	chr16	31044321	31051480	16p11.2	STX4	-0.0299835	0.00397499	5257	4.59141e-14	rs9925964	1
rs1549293	31141993	(C/T)	chr16	31084844	31094826	16p11.2	ZNF646	0.0159621	0.00280373	5257	1.24701e-08	rs9925964	1
rs1549293	31141993	(C/T)	chr16	31119629	31124524	16p11.2	BCKDK	0.0207326	0.00323006	5257	1.3748e-10	rs9925964	1
rs1549293	31141993	(C/T)	chr16	31129003	31143342	16p11.2	MYST1	-0.0136936	0.00316439	5257	1.50868e-05	rs9925964	1
rs1549293	31141993	(C/T)	chr16	31366511	31394318	16p11.2	ITGAX	0.0541387	0.00592781	5257	6.66238e-20	rs9925964	1
rs16872768	74982207	(T/C)	chr5	74968263	75127440	5q13.3	POC5	0.0192081	0.00429912	5257	7.89866e-06	rs2112347	0.9578
rs169342	15613838	(T/A)	chr9	15422722	15471249	9p22.3	SNAPC3	0.014043	0.00318696	5257	1.05097e-05	rs4740619	0.8091
rs169342	15613838	(T/A)	chr9	15552358	16103761	9p22.3	C9orf93	0.0221927	0.00311658	5257	1.0725e-12	rs4740619	0.8091
rs16951275	68077168	(T/C)	chr15	67835021	68104859	15q23	MAP2K5	-0.0828008	0.00370441	5257	1.1557e-110	rs16951275	1
rs16951304	68089618	(T/C)	chr15	67835021	68104859	15q23	MAP2K5	-0.0890533	0.00380615	5257	4.55891e-121	rs16951275	0.9085
rs16951304	68089618	(T/C)	chr15	67493389	67546999	15q22.33-q23	AAGAB	-0.0220727	0.00500524	5257	1.03412e-05	rs16951275	0.9085
rs16951304	68089618	(T/C)	chr15	68499332	68549539	15q23	CLN6	-0.0220377	0.00478083	5257	4.03437e-06	rs16951275	0.9085
rs16954604	5294450	(C/T)	chr17	4843323	4849241	17p13.2	RNF167	0.0156807	0.003616	5257	1.44794e-05	rs1000940	0.9869
rs16954604	5294450	(C/T)	chr17	5095286	5151344	17p13.2	LOC100130950	0.0656308	0.00614293	5257	1.21008e-26	rs1000940	0.9869
rs16954604	5294450	(C/T)	chr17	5185585	5289635	17p13.2	RABEP1	-0.0248356	0.00376949	5257	4.44023e-11	rs1000940	0.9869
rs16954604	5294450	(C/T)	chr17	5323214	5336556	17p13.2	RPAIN	0.0421172	0.00439802	5257	1.00498e-21	rs1000940	0.9869
rs16954604	5294450	(C/T)	chr17	5389726	5394129	17p13.2	MIS12	-0.0750895	0.00617749	5257	5.37389e-34	rs1000940	0.9869
rs16954604	5294450	(C/T)	chr17	5113399	5152307	17p13.2	C17orf87	0.0696974	0.00710705	5257	1.05258e-22	rs1000940	0.9869
rs16954604	5294450	(C/T)	chr17	5264268	5323480	17p13.2	NUP88	-0.112482	0.00492678	5257	2.26825e-115	rs1000940	0.9869
rs16954604	5294450	(C/T)	chr17	5335883	5352128	17p13.3	C1QBP	-0.0214183	0.00357335	5257	2.04851e-09	rs1000940	0.9869
rs17001561	77096118	(G/A)	chr4	77135203	77256106	4q21.1	FAM47E	-0.0353485	0.00649818	5257	5.33561e-08	rs17001654	0.9524
rs17001654	77129568	(C/G)	chr4	77135203	77256106	4q21.1	FAM47E	-0.0358082	0.00652896	5257	4.14592e-08	rs17001654	1
rs17019299	81851643	(A/G)	chr3	81443838	81810902	3p12.3	GBE1	-0.0463909	0.00416323	5257	7.74565e-29	rs3849570	0.8773
rs17024258	110147321	(C/T)	chr1	109656538	109749587	1p13.3	KIAA1324	-0.148065	0.0356385	5257	3.25818e-05	rs17024393	0.9696
rs17024258	110147321	(C/T)	chr1	110198703	110222850	1p13.3	GSTM4	0.329107	0.0294799	5257	6.13245e-29	rs17024393	0.9696
rs17024258	110147321	(C/T)	chr1	110210667	110252902	1p13.3	GSTM2	0.302461	0.0280216	5257	3.68057e-27	rs17024393	0.9696
rs17024258	110147321	(C/T)	chr1	110230442	110241207	1p13.3	GSTM1	0.561092	0.0409172	5257	8.50264e-43	rs17024393	0.9696
rs17024258	110147321	(C/T)	chr1	110276566	110283660	1p13.3	GSTM3	0.117287	0.0170189	5257	5.5169e-12	rs17024393	0.9696
rs17024393	110154688	(T/C)	chr1	110198703	110222850	1p13.3	GSTM4	0.334898	0.0297996	5257	2.6439e-29	rs17024393	1
rs17024393	110154688	(T/C)	chr1	110210667	110252902	1p13.3	GSTM2	0.307492	0.0283177	5257	1.81422e-27	rs17024393	1
rs17024393	110154688	(T/C)	chr1	110230442	110241207	1p13.3	GSTM1	0.573514	0.0413607	5257	1.01571e-43	rs17024393	1
rs17024393	110154688	(T/C)	chr1	110276566	110283660	1p13.3	GSTM3	0.122731	0.017188	5257	9.29819e-13	rs17024393	1
rs17094683	104851301	(G/T)	chr10	104605295	104661713	10q24.32	AS3MT	-0.0516765	0.0104369	5257	7.37141e-07	rs11191560	0.9877
rs17094683	104851301	(G/T)	chr10	104846932	104953260	10q24.32	NT5C2	0.0715339	0.00732983	5257	1.68337e-22	rs11191560	0.9877
rs17115100	104591393	(G/T)	chr10	104605295	104661713	10q24.32	AS3MT	-0.0495108	0.0100508	5257	8.39036e-07	rs11191560	0.9301
rs17115100	104591393	(G/T)	chr10	104846932	104953260	10q24.32	NT5C2	0.0656244	0.00707099	5257	1.68217e-20	rs11191560	0.9301
rs17115213	104681143	(A/G)	chr10	104605295	104661713	10q24.32	AS3MT	-0.0536829	0.0103864	5257	2.35868e-07	rs11191560	0.9756
rs17115213	104681143	(A/G)	chr10	104846932	104953260	10q24.32	NT5C2	0.0707708	0.00729851	5257	3.11675e-22	rs11191560	0.9756
rs17207196	75101065	(C/T)	chr7	75162484	75368307	7q11.23	HIP1	0.0871165	0.00992415	5257	1.66066e-18	rs1167827	0.9146
rs1727107	219360065	(A/G)	chr2	219283853	219318221	2q35	VIL1	0.0223429	0.00284464	5257	4.01666e-15	rs492400	0.8824
rs1727107	219360065	(A/G)	chr2	219433308	219461783	2q35	RQCD1	0.0766822	0.00369888	5257	1.81117e-95	rs492400	0.8824
rs1727107	219360065	(A/G)	chr2	219575570	219624666	2p24.3-p24.1	TTLL4	-0.0507705	0.00466291	5257	1.31286e-27	rs492400	0.8824
rs1727107	219360065	(A/G)	chr2	219314984	219474363	2q35	USP37	-0.0210968	0.00337459	5257	4.06118e-10	rs492400	0.8824
rs1727107	219360065	(A/G)	chr2	219687106	219723763	2q35	PRKAG3	-0.0121931	0.00229994	5257	1.14847e-07	rs492400	0.8824
rs17462853	219345637	(T/G)	chr2	219283853	219318221	2q35	VIL1	-0.0224394	0.00283917	5257	2.71186e-15	rs492400	0.8824
rs17462853	219345637	(T/G)	chr2	219433308	219461783	2q35	RQCD1	-0.0753512	0.00369999	5257	3.39949e-92	rs492400	0.8824
rs17462853	219345637	(T/G)	chr2	219575570	219624666	2p24.3-p24.1	TTLL4	0.0511082	0.00465204	5257	4.45276e-28	rs492400	0.8824
rs17462853	219345637	(T/G)	chr2	219314984	219474363	2q35	USP37	0.0215218	0.00336687	5257	1.63487e-10	rs492400	0.8824
rs17462853	219345637	(T/G)	chr2	219687106	219723763	2q35	PRKAG3	0.0121224	0.00229544	5257	1.28424e-07	rs492400	0.8824
rs17524813	51793533	(G/T)	chr15	52043711	52108560	15q21.2	TMOD2	0.0568941	0.00532794	5257	1.28403e-26	rs3736485	0.8399
rs17524813	51793533	(G/T)	chr15	51739931	51914966	15q21.2	DMXL2	-0.0671686	0.0042442	5257	2.05973e-56	rs3736485	0.8399
rs17572485	219296545	(G/A)	chr2	219283853	219318221	2q35	VIL1	-0.0220861	0.00283048	5257	6.04807e-15	rs492400	0.8787
rs17572485	219296545	(G/A)	chr2	219433308	219461783	2q35	RQCD1	-0.0750644	0.00368786	5257	4.23873e-92	rs492400	0.8787
rs17572485	219296545	(G/A)	chr2	219575570	219624666	2p24.3-p24.1	TTLL4	0.0509628	0.0046404	5257	4.64332e-28	rs492400	0.8787
rs17572485	219296545	(G/A)	chr2	219314984	219474363	2q35	USP37	0.0208435	0.0033577	5257	5.37744e-10	rs492400	0.8787
rs17572485	219296545	(G/A)	chr2	219687106	219723763	2q35	PRKAG3	0.0120975	0.00228889	5257	1.25497e-07	rs492400	0.8787
rs17603116	51786877	(G/A)	chr15	52043711	52108560	15q21.2	TMOD2	0.0568165	0.00533017	5257	1.57574e-26	rs3736485	0.8399
rs17603116	51786877	(G/A)	chr15	51739931	51914966	15q21.2	DMXL2	-0.0671544	0.00424613	5257	2.43446e-56	rs3736485	0.8399
rs17609666	51858038	(G/T)	chr15	52043711	52108560	15q21.2	TMOD2	0.0518282	0.00533642	5257	2.6759e-22	rs3736485	0.8819
rs17609666	51858038	(G/T)	chr15	51739931	51914966	15q21.2	DMXL2	-0.062653	0.00426136	5257	6.20521e-49	rs3736485	0.8819
rs17609693	51868000	(T/A)	chr15	52043711	52108560	15q21.2	TMOD2	0.0518591	0.00533366	5257	2.40602e-22	rs3736485	0.8819
rs17609693	51868000	(T/A)	chr15	51739931	51914966	15q21.2	DMXL2	-0.0626189	0.00425914	5257	6.23578e-49	rs3736485	0.8819
rs17609791	51874824	(C/T)	chr15	52043711	52108560	15q21.2	TMOD2	0.0516927	0.00533122	5257	3.12832e-22	rs3736485	0.8819
rs17609791	51874824	(C/T)	chr15	51739931	51914966	15q21.2	DMXL2	-0.0625766	0.00425688	5257	6.43575e-49	rs3736485	0.8819
rs17609812	51879260	(G/A)	chr15	52043711	52108560	15q21.2	TMOD2	0.0517026	0.00533158	5257	3.09199e-22	rs3736485	0.8819
rs17609812	51879260	(G/A)	chr15	51739931	51914966	15q21.2	DMXL2	-0.0625889	0.00425716	5257	6.25692e-49	rs3736485	0.8819
rs17609917	51911487	(G/C)	chr15	52043711	52108560	15q21.2	TMOD2	0.0523846	0.00533555	5257	9.41679e-23	rs3736485	0.8777
rs17609917	51911487	(G/C)	chr15	51739931	51914966	15q21.2	DMXL2	-0.0624789	0.00426182	5257	1.16022e-48	rs3736485	0.8777
rs17609924	51911592	(G/A)	chr15	52043711	52108560	15q21.2	TMOD2	0.0523726	0.00533258	5257	9.12142e-23	rs3736485	0.8777
rs17609924	51911592	(G/A)	chr15	51739931	51914966	15q21.2	DMXL2	-0.062547	0.0042593	5257	8.06588e-49	rs3736485	0.8777
rs17878846	104630412	(A/T)	chr10	104605295	104661713	10q24.32	AS3MT	-0.0518267	0.00993066	5257	1.80024e-07	rs11191560	0.8983
rs17878846	104630412	(A/T)	chr10	104846932	104953260	10q24.32	NT5C2	0.0648624	0.00699155	5257	1.73899e-20	rs11191560	0.8983
rs17879819	104662215	(C/T)	chr10	104605295	104661713	10q24.32	AS3MT	-0.0533709	0.0103833	5257	2.74645e-07	rs11191560	0.9756
rs17879819	104662215	(C/T)	chr10	104846932	104953260	10q24.32	NT5C2	0.071254	0.00729494	5257	1.55091e-22	rs11191560	0.9756
rs1806246	5309711	(T/C)	chr17	4843323	4849241	17p13.2	RNF167	0.0158667	0.00362962	5257	1.23425e-05	rs1000940	0.9783
rs1806246	5309711	(T/C)	chr17	5095286	5151344	17p13.2	LOC100130950	0.0658049	0.00616585	5257	1.36929e-26	rs1000940	0.9783
rs1806246	5309711	(T/C)	chr17	5185585	5289635	17p13.2	RABEP1	-0.0243951	0.00378451	5257	1.14812e-10	rs1000940	0.9783
rs1806246	5309711	(T/C)	chr17	5323214	5336556	17p13.2	RPAIN	0.042969	0.00441411	5257	2.14943e-22	rs1000940	0.9783
rs1806246	5309711	(T/C)	chr17	5389726	5394129	17p13.2	MIS12	-0.0759577	0.00619781	5257	1.56823e-34	rs1000940	0.9783
rs1806246	5309711	(T/C)	chr17	5113399	5152307	17p13.2	C17orf87	0.069737	0.00713586	5257	1.4739e-22	rs1000940	0.9783
rs1806246	5309711	(T/C)	chr17	5264268	5323480	17p13.2	NUP88	-0.113176	0.00494137	5257	4.25603e-116	rs1000940	0.9783
rs1806246	5309711	(T/C)	chr17	5335883	5352128	17p13.3	C1QBP	-0.0217582	0.00358701	5257	1.31286e-09	rs1000940	0.9783
rs1806263	5317492	(C/A)	chr17	4843323	4849241	17p13.2	RNF167	0.0155416	0.00362636	5257	1.82139e-05	rs1000940	0.9783
rs1806263	5317492	(C/A)	chr17	5095286	5151344	17p13.2	LOC100130950	0.0654967	0.00616028	5257	2.11331e-26	rs1000940	0.9783
rs1806263	5317492	(C/A)	chr17	5185585	5289635	17p13.2	RABEP1	-0.0244134	0.00378083	5257	1.06692e-10	rs1000940	0.9783
rs1806263	5317492	(C/A)	chr17	5323214	5336556	17p13.2	RPAIN	0.0421378	0.00441093	5257	1.25944e-21	rs1000940	0.9783
rs1806263	5317492	(C/A)	chr17	5389726	5394129	17p13.2	MIS12	-0.0768202	0.00618873	5257	2.224e-35	rs1000940	0.9783
rs1806263	5317492	(C/A)	chr17	5113399	5152307	17p13.2	C17orf87	0.0690733	0.0071314	5257	3.46502e-22	rs1000940	0.9783
rs1806263	5317492	(C/A)	chr17	5264268	5323480	17p13.2	NUP88	-0.113177	0.00493705	5257	2.67151e-116	rs1000940	0.9783
rs1806263	5317492	(C/A)	chr17	5335883	5352128	17p13.3	C1QBP	-0.021835	0.00358331	5257	1.10442e-09	rs1000940	0.9783
rs1810658	47706733	(C/T)	chr1	47649260	47656696	1p33	PDZK1IP1	0.218452	0.0143532	5257	2.61574e-52	rs977747	0.8088
rs1810658	47706733	(C/T)	chr1	47681966	47698294	1p32	TAL1	0.0376496	0.00398657	5257	3.58433e-21	rs977747	0.8088
rs183928	15611506	(C/A)	chr9	15422722	15471249	9p22.3	SNAPC3	0.0137963	0.0031856	5257	1.48552e-05	rs4740619	0.8019
rs183928	15611506	(C/A)	chr9	15552358	16103761	9p22.3	C9orf93	0.0221698	0.00311517	5257	1.10532e-12	rs4740619	0.8019
rs1841499	72836456	(A/T)	chr1	71868628	72748513	1p31.1	NEGR1	0.054857	0.00313211	5257	1.11253e-68	rs3101336	0.9492
rs1848582	15641978	(A/G)	chr9	15422722	15471249	9p22.3	SNAPC3	-0.014329	0.00317653	5257	6.45541e-06	rs4740619	0.8105
rs1848582	15641978	(A/G)	chr9	15552358	16103761	9p22.3	C9orf93	-0.0229561	0.00310738	5257	1.495e-13	rs4740619	0.8105
rs1850169	219487299	(A/T)	chr2	219283853	219318221	2q35	VIL1	0.02425	0.00279757	5257	4.38807e-18	rs492400	0.9836
rs1850169	219487299	(A/T)	chr2	219433308	219461783	2q35	RQCD1	0.0744587	0.00364333	5257	7.84571e-93	rs492400	0.9836
rs1850169	219487299	(A/T)	chr2	219575570	219624666	2p24.3-p24.1	TTLL4	-0.0553428	0.00458063	5257	1.31588e-33	rs492400	0.9836
rs1850169	219487299	(A/T)	chr2	219314984	219474363	2q35	USP37	-0.0185437	0.00332986	5257	2.5632e-08	rs492400	0.9836
rs1850169	219487299	(A/T)	chr2	219687106	219723763	2q35	PRKAG3	-0.0126855	0.00226571	5257	2.15733e-08	rs492400	0.9836
rs1863704	219562675	(G/A)	chr2	219283853	219318221	2q35	VIL1	-0.022248	0.0028407	5257	4.80624e-15	rs492400	0.875
rs1863704	219562675	(G/A)	chr2	219433308	219461783	2q35	RQCD1	-0.0737049	0.00370628	5257	5.32782e-88	rs492400	0.875
rs1863704	219562675	(G/A)	chr2	219575570	219624666	2p24.3-p24.1	TTLL4	0.051028	0.00465304	5257	5.53274e-28	rs492400	0.875
rs1863704	219562675	(G/A)	chr2	219314984	219474363	2q35	USP37	0.021293	0.00336886	5257	2.60675e-10	rs492400	0.875
rs1863704	219562675	(G/A)	chr2	219687106	219723763	2q35	PRKAG3	0.0121425	0.00229626	5257	1.23699e-07	rs492400	0.875
rs1902592	51881980	(C/T)	chr15	52043711	52108560	15q21.2	TMOD2	0.0517592	0.00533083	5257	2.74977e-22	rs3736485	0.8819
rs1902592	51881980	(C/T)	chr15	51739931	51914966	15q21.2	DMXL2	-0.0626439	0.00425649	5257	4.9935e-49	rs3736485	0.8819
rs1902593	51882080	(C/T)	chr15	52043711	52108560	15q21.2	TMOD2	0.0517593	0.00533065	5257	2.73962e-22	rs3736485	0.8819
rs1902593	51882080	(C/T)	chr15	51739931	51914966	15q21.2	DMXL2	-0.0626438	0.00425633	5257	4.95645e-49	rs3736485	0.8819
rs1902594	51905498	(C/T)	chr15	52043711	52108560	15q21.2	TMOD2	0.0517267	0.00533186	5257	2.97267e-22	rs3736485	0.8777
rs1902594	51905498	(C/T)	chr15	51739931	51914966	15q21.2	DMXL2	-0.0622543	0.00425707	5257	1.98187e-48	rs3736485	0.8777
rs1928295	120378483	(T/C)	chr9	120466513	120630329	9q33.1	TLR4	0.0444208	0.00567057	5257	4.7423e-15	rs1928295	1
rs1968346	219530348	(C/T)	chr2	219283853	219318221	2q35	VIL1	-0.0222951	0.00284052	5257	4.19555e-15	rs492400	0.8824
rs1968346	219530348	(C/T)	chr2	219433308	219461783	2q35	RQCD1	-0.0748542	0.00370079	5257	5.71333e-91	rs492400	0.8824
rs1968346	219530348	(C/T)	chr2	219575570	219624666	2p24.3-p24.1	TTLL4	0.0501896	0.00465696	5257	4.40531e-27	rs492400	0.8824
rs1968346	219530348	(C/T)	chr2	219314984	219474363	2q35	USP37	0.0206475	0.00337008	5257	8.97229e-10	rs492400	0.8824
rs1968346	219530348	(C/T)	chr2	219687106	219723763	2q35	PRKAG3	0.0121911	0.00229634	5257	1.10281e-07	rs492400	0.8824
rs1978485	31131121	(C/T)	chr16	31044321	31051480	16p11.2	STX4	0.0286762	0.00391442	5257	2.37493e-13	rs9925964	0.951
rs1978485	31131121	(C/T)	chr16	31084844	31094826	16p11.2	ZNF646	-0.0149945	0.00276083	5257	5.59902e-08	rs9925964	0.951
rs1978485	31131121	(C/T)	chr16	31119629	31124524	16p11.2	BCKDK	-0.0205228	0.00317798	5257	1.06219e-10	rs9925964	0.951
rs1978485	31131121	(C/T)	chr16	31366511	31394318	16p11.2	ITGAX	-0.0535519	0.00582991	5257	4.08831e-20	rs9925964	0.951
rs1978487	31129942	(C/T)	chr16	31044321	31051480	16p11.2	STX4	0.0286533	0.00391098	5257	2.3647e-13	rs9925964	0.947
rs1978487	31129942	(C/T)	chr16	31084844	31094826	16p11.2	ZNF646	-0.0149973	0.00275839	5257	5.41907e-08	rs9925964	0.947
rs1978487	31129942	(C/T)	chr16	31119629	31124524	16p11.2	BCKDK	-0.0205175	0.00317525	5257	1.03529e-10	rs9925964	0.947
rs1978487	31129942	(C/T)	chr16	31366511	31394318	16p11.2	ITGAX	-0.053421	0.00582497	5257	4.6848e-20	rs9925964	0.947
rs1987471	28825866	(T/G)	chr16	28616530	28634903	16p12.1	SULT1A1	-0.0219366	0.00374872	5257	4.86377e-09	rs3888190	0.9866
rs1987471	28825866	(T/G)	chr16	28603264	28612120	16p12.1	SULT1A2	0.0276286	0.00523421	5257	1.30271e-07	rs3888190	0.9866
rs1987471	28825866	(T/G)	chr16	28710217	28848542	16p11	ATXN2L	-0.0107294	0.00252882	5257	2.20684e-05	rs3888190	0.9866
rs1987471	28825866	(T/G)	chr16	28985662	28995858	16p11.2	SPNS1	0.0187621	0.00233852	5257	1.03144e-15	rs3888190	0.9866
rs1987471	28825866	(T/G)	chr16	28565257	28603108	16p11.2	CCDC101	-0.0275558	0.00390037	5257	1.60722e-12	rs3888190	0.9866
rs1987471	28825866	(T/G)	chr16	28853748	28858023	16p11.2	TUFM	0.0960074	0.00322665	5257	1.51583e-194	rs3888190	0.9866
rs1987472	28825777	(C/T)	chr16	28616530	28634903	16p12.1	SULT1A1	-0.021941	0.00374914	5257	4.84883e-09	rs3888190	0.9821
rs1987472	28825777	(C/T)	chr16	28603264	28612120	16p12.1	SULT1A2	0.0276331	0.00523478	5257	1.30067e-07	rs3888190	0.9821
rs1987472	28825777	(C/T)	chr16	28710217	28848542	16p11	ATXN2L	-0.0107312	0.0025291	5257	2.20438e-05	rs3888190	0.9821
rs1987472	28825777	(C/T)	chr16	28985662	28995858	16p11.2	SPNS1	0.0187637	0.00233877	5257	1.03316e-15	rs3888190	0.9821
rs1987472	28825777	(C/T)	chr16	28565257	28603108	16p11.2	CCDC101	-0.0275655	0.00390079	5257	1.58736e-12	rs3888190	0.9821
rs1987472	28825777	(C/T)	chr16	28853748	28858023	16p11.2	TUFM	0.0960149	0.00322702	5257	1.56653e-194	rs3888190	0.9821
rs2004349	219289643	(A/G)	chr2	219283853	219318221	2q35	VIL1	-0.0251997	0.00279641	5257	2.03398e-19	rs492400	0.9355
rs2004349	219289643	(A/G)	chr2	219433308	219461783	2q35	RQCD1	-0.0722993	0.00365254	5257	3.33607e-87	rs492400	0.9355
rs2004349	219289643	(A/G)	chr2	219575570	219624666	2p24.3-p24.1	TTLL4	0.0546602	0.0045881	5257	1.0071e-32	rs492400	0.9355
rs2004349	219289643	(A/G)	chr2	219314984	219474363	2q35	USP37	0.0196225	0.00332885	5257	3.75426e-09	rs492400	0.9355
rs2004349	219289643	(A/G)	chr2	219687106	219723763	2q35	PRKAG3	0.0116462	0.0022679	5257	2.81771e-07	rs492400	0.9355
rs2008514	28825605	(G/A)	chr16	28616530	28634903	16p12.1	SULT1A1	-0.0219581	0.00375024	5257	4.76707e-09	rs3888190	0.9866
rs2008514	28825605	(G/A)	chr16	28603264	28612120	16p12.1	SULT1A2	0.0276459	0.00523634	5257	1.29447e-07	rs3888190	0.9866
rs2008514	28825605	(G/A)	chr16	28710217	28848542	16p11	ATXN2L	-0.0107314	0.00252986	5257	2.21621e-05	rs3888190	0.9866
rs2008514	28825605	(G/A)	chr16	28985662	28995858	16p11.2	SPNS1	0.0187689	0.00233947	5257	1.03453e-15	rs3888190	0.9866
rs2008514	28825605	(G/A)	chr16	28565257	28603108	16p11.2	CCDC101	-0.0275824	0.00390193	5257	1.56144e-12	rs3888190	0.9866
rs2008514	28825605	(G/A)	chr16	28853748	28858023	16p11.2	TUFM	0.0960364	0.00322802	5257	1.69246e-194	rs3888190	0.9866
rs2008713	47702368	(T/C)	chr1	47649260	47656696	1p33	PDZK1IP1	0.188355	0.0141669	5257	2.46174e-40	rs977747	0.9548
rs2008713	47702368	(T/C)	chr1	47681966	47698294	1p32	TAL1	0.0412821	0.00389756	5257	3.25348e-26	rs977747	0.9548
rs2012697	72819612	(T/C)	chr1	71868628	72748513	1p31.1	NEGR1	0.0547421	0.0031284	5257	1.47312e-68	rs3101336	0.9492
rs2032915	31117413	(C/T)	chr16	31044321	31051480	16p11.2	STX4	-0.0293278	0.00390219	5257	5.65956e-14	rs9925964	0.9958
rs2032915	31117413	(C/T)	chr16	31084844	31094826	16p11.2	ZNF646	0.0156459	0.00275204	5257	1.30655e-08	rs9925964	0.9958
rs2032915	31117413	(C/T)	chr16	31119629	31124524	16p11.2	BCKDK	0.0199736	0.00317112	5257	3.00342e-10	rs9925964	0.9958
rs2032915	31117413	(C/T)	chr16	31129003	31143342	16p11.2	MYST1	-0.013501	0.00310571	5257	1.37912e-05	rs9925964	0.9958
rs2032915	31117413	(C/T)	chr16	31366511	31394318	16p11.2	ITGAX	0.0512627	0.00582012	5257	1.27581e-18	rs9925964	0.9958
rs2039980	15537508	(C/G)	chr9	15422722	15471249	9p22.3	SNAPC3	0.0174452	0.00329297	5257	1.17254e-07	rs4740619	0.8743
rs2045960	68092079	(G/A)	chr15	67835021	68104859	15q23	MAP2K5	-0.0876772	0.00381282	5257	5.18245e-117	rs16951275	0.9083
rs2045960	68092079	(G/A)	chr15	67493389	67546999	15q22.33-q23	AAGAB	-0.0220643	0.00500264	5257	1.03119e-05	rs16951275	0.9083
rs2045960	68092079	(G/A)	chr15	68499332	68549539	15q23	CLN6	-0.0218768	0.00477826	5257	4.68548e-06	rs16951275	0.9083
rs2049415	81901887	(A/T)	chr3	81443838	81810902	3p12.3	GBE1	-0.045451	0.00416141	5257	9.04712e-28	rs3849570	0.8189
rs205262	34563164	(A/G)	chr6	34716046	34741614	6p21.31	SNRPC	-0.0501885	0.00668857	5257	6.20827e-14	rs205262	1
rs205262	34563164	(A/G)	chr6	34759773	34853117	6p21	UHRF1BP1	0.087841	0.00349205	5257	1.25852e-139	rs205262	1
rs205262	34563164	(A/G)	chr6	34551807	34664636	6p21.31	C6orf106	0.0191254	0.00391021	5257	1.0025e-06	rs205262	1
rs2053805	81738414	(T/C)	chr3	81443838	81810902	3p12.3	GBE1	-0.0447487	0.00422668	5257	3.41654e-26	rs3849570	0.9122
rs2075650	45395619	(A/G)	chr19	45349569	45392474	19q13.2	PVRL2	-0.0816604	0.00790162	5257	4.9121e-25	rs2075650	1
rs2105317	15799343	(C/T)	chr9	15422722	15471249	9p22.3	SNAPC3	0.0143485	0.00319019	5257	6.86968e-06	rs4740619	0.8922
rs2105318	15799406	(T/C)	chr9	15422722	15471249	9p22.3	SNAPC3	0.0143865	0.00319153	5257	6.55267e-06	rs4740619	0.8959
rs2105319	15804992	(T/C)	chr9	15422722	15471249	9p22.3	SNAPC3	0.0139575	0.00319247	5257	1.23104e-05	rs4740619	0.922
rs2112347	75015242	(T/G)	chr5	74968263	75127440	5q13.3	POC5	0.0208391	0.00435218	5257	1.68287e-06	rs2112347	1
rs2119733	77114748	(T/A)	chr4	77135203	77256106	4q21.1	FAM47E	-0.0351829	0.00649285	5257	6.00307e-08	rs17001654	0.9524
rs2124592	51922979	(G/A)	chr15	52043711	52108560	15q21.2	TMOD2	0.0563406	0.00533816	5257	4.85182e-26	rs3736485	0.8459
rs2124592	51922979	(G/A)	chr15	51739931	51914966	15q21.2	DMXL2	-0.0659482	0.00426037	5257	4.77573e-54	rs3736485	0.8459
rs2124875	51833369	(T/A)	chr15	52043711	52108560	15q21.2	TMOD2	0.057135	0.00533013	5257	8.26711e-27	rs3736485	0.8399
rs2124875	51833369	(T/A)	chr15	51739931	51914966	15q21.2	DMXL2	-0.067148	0.00424622	5257	2.5077e-56	rs3736485	0.8399
rs2124876	51906162	(T/C)	chr15	52043711	52108560	15q21.2	TMOD2	0.0521859	0.005328	5257	1.18709e-22	rs3736485	0.8815
rs2124876	51906162	(T/C)	chr15	51739931	51914966	15q21.2	DMXL2	-0.0625064	0.00425554	5257	7.66927e-49	rs3736485	0.8815
rs2124877	51906275	(A/G)	chr15	52043711	52108560	15q21.2	TMOD2	0.0521845	0.00532789	5257	1.18768e-22	rs3736485	0.8815
rs2124877	51906275	(A/G)	chr15	51739931	51914966	15q21.2	DMXL2	-0.0625094	0.00425543	5257	7.54653e-49	rs3736485	0.8815
rs2124878	51906337	(C/T)	chr15	52043711	52108560	15q21.2	TMOD2	0.0521859	0.00532785	5257	1.18377e-22	rs3736485	0.8815
rs2124878	51906337	(C/T)	chr15	51739931	51914966	15q21.2	DMXL2	-0.0625106	0.0042554	5257	7.50199e-49	rs3736485	0.8815
rs2124879	51916833	(T/C)	chr15	52043711	52108560	15q21.2	TMOD2	0.0522363	0.00534205	5257	1.39509e-22	rs3736485	0.8777
rs2124879	51916833	(T/C)	chr15	51739931	51914966	15q21.2	DMXL2	-0.0627616	0.00426659	5257	5.55913e-49	rs3736485	0.8777
rs2127163	68090842	(C/T)	chr15	67835021	68104859	15q23	MAP2K5	-0.0890393	0.00380625	5257	5.04558e-121	rs16951275	0.9085
rs2127163	68090842	(C/T)	chr15	67493389	67546999	15q22.33-q23	AAGAB	-0.0220533	0.00500543	5257	1.05361e-05	rs16951275	0.9085
rs2127163	68090842	(C/T)	chr15	68499332	68549539	15q23	CLN6	-0.0220287	0.00478097	5257	4.0738e-06	rs16951275	0.9085
rs2162269	73090262	(C/T)	chr15	72978047	73039459	15q22.3-q23	BBS4	-0.020636	0.00422412	5257	1.03286e-06	rs7164727	1
rs2162269	73090262	(C/T)	chr15	73028302	73078165	15q24.1	ADPGK	0.0326365	0.00350111	5257	1.14409e-20	rs7164727	1
rs2176598	43864278	(T/C)	chr11	43577686	44114178	11p11.2	HSD17B12	0.0532133	0.00599491	5257	6.90473e-19	rs2176598	1
rs2211323	15802264	(A/C)	chr9	15422722	15471249	9p22.3	SNAPC3	0.0148507	0.00318934	5257	3.21835e-06	rs4740619	0.9144
rs2229519	81698130	(T/C)	chr3	81443838	81810902	3p12.3	GBE1	-0.0438094	0.00433836	5257	5.62897e-24	rs3849570	0.8481
rs2230115	219509618	(C/A)	chr2	219283853	219318221	2q35	VIL1	0.0236317	0.00277766	5257	1.77293e-17	rs492400	0.9959
rs2230115	219509618	(C/A)	chr2	219433308	219461783	2q35	RQCD1	0.0736624	0.00361682	5257	3.30695e-92	rs492400	0.9959
rs2230115	219509618	(C/A)	chr2	219575570	219624666	2p24.3-p24.1	TTLL4	-0.0553655	0.00454563	5257	3.97578e-34	rs492400	0.9959
rs2230115	219509618	(C/A)	chr2	219314984	219474363	2q35	USP37	-0.0186421	0.00330486	5257	1.69248e-08	rs492400	0.9959
rs2230115	219509618	(C/A)	chr2	219687106	219723763	2q35	PRKAG3	-0.0125381	0.00224909	5257	2.47872e-08	rs492400	0.9959
rs2241420	68082816	(G/A)	chr15	67835021	68104859	15q23	MAP2K5	-0.0827638	0.00371155	5257	3.78106e-110	rs16951275	0.989
rs2241423	68086838	(G/A)	chr15	67835021	68104859	15q23	MAP2K5	-0.0826014	0.00371268	5257	1.16654e-109	rs16951275	0.9945
rs2241527	219537224	(G/A)	chr2	219283853	219318221	2q35	VIL1	-0.0227013	0.00284743	5257	1.55419e-15	rs492400	0.8713
rs2241527	219537224	(G/A)	chr2	219433308	219461783	2q35	RQCD1	-0.0736198	0.0037176	5257	2.80304e-87	rs492400	0.8713
rs2241527	219537224	(G/A)	chr2	219575570	219624666	2p24.3-p24.1	TTLL4	0.0513834	0.00466475	5257	3.22627e-28	rs492400	0.8713
rs2241527	219537224	(G/A)	chr2	219314984	219474363	2q35	USP37	0.0213622	0.00337733	5257	2.52931e-10	rs492400	0.8713
rs2241527	219537224	(G/A)	chr2	219687106	219723763	2q35	PRKAG3	0.0122165	0.00230207	5257	1.11598e-07	rs492400	0.8713
rs2243911	219529348	(C/T)	chr2	219283853	219318221	2q35	VIL1	-0.0236086	0.00277728	5257	1.8859e-17	rs492400	0.9959
rs2243911	219529348	(C/T)	chr2	219433308	219461783	2q35	RQCD1	-0.0736045	0.00361564	5257	4.00251e-92	rs492400	0.9959
rs2243911	219529348	(C/T)	chr2	219575570	219624666	2p24.3-p24.1	TTLL4	0.0553746	0.00454491	5257	3.78882e-34	rs492400	0.9959
rs2243911	219529348	(C/T)	chr2	219314984	219474363	2q35	USP37	0.0186776	0.00330434	5257	1.58179e-08	rs492400	0.9959
rs2243911	219529348	(C/T)	chr2	219687106	219723763	2q35	PRKAG3	0.0125599	0.00224875	5257	2.33314e-08	rs492400	0.9959
rs2278076	68099600	(G/A)	chr15	67835021	68104859	15q23	MAP2K5	-0.0886006	0.00380612	5257	7.32762e-120	rs16951275	0.919
rs2278076	68099600	(G/A)	chr15	67493389	67546999	15q22.33-q23	AAGAB	-0.0218755	0.0050042	5257	1.23429e-05	rs16951275	0.919
rs2278076	68099600	(G/A)	chr15	68499332	68549539	15q23	CLN6	-0.0219113	0.00477901	5257	4.54197e-06	rs16951275	0.919
rs2278529	219502132	(G/A)	chr2	219283853	219318221	2q35	VIL1	0.0235276	0.00278295	5257	2.81021e-17	rs492400	0.9836
rs2278529	219502132	(G/A)	chr2	219433308	219461783	2q35	RQCD1	0.0729745	0.00362664	5257	4.75749e-90	rs492400	0.9836
rs2278529	219502132	(G/A)	chr2	219575570	219624666	2p24.3-p24.1	TTLL4	-0.0541369	0.00455495	5257	1.4114e-32	rs492400	0.9836
rs2278529	219502132	(G/A)	chr2	219314984	219474363	2q35	USP37	-0.0190159	0.00330786	5257	8.9924e-09	rs492400	0.9836
rs2278529	219502132	(G/A)	chr2	219687106	219723763	2q35	PRKAG3	-0.0126544	0.00225199	5257	1.91806e-08	rs492400	0.9836
rs2278530	219501133	(G/A)	chr2	219283853	219318221	2q35	VIL1	0.0237647	0.00277713	5257	1.15545e-17	rs492400	0.9877
rs2278530	219501133	(G/A)	chr2	219433308	219461783	2q35	RQCD1	0.0724794	0.00362263	5257	4.74574e-89	rs492400	0.9877
rs2278530	219501133	(G/A)	chr2	219575570	219624666	2p24.3-p24.1	TTLL4	-0.0556928	0.00454155	5257	1.4316e-34	rs492400	0.9877
rs2278530	219501133	(G/A)	chr2	219314984	219474363	2q35	USP37	-0.0191763	0.0033029	5257	6.40198e-09	rs492400	0.9877
rs2278530	219501133	(G/A)	chr2	219687106	219723763	2q35	PRKAG3	-0.0122462	0.00224893	5257	5.16962e-08	rs492400	0.9877
rs2278988	51915234	(A/C)	chr15	52043711	52108560	15q21.2	TMOD2	0.0521751	0.00534065	5257	1.52317e-22	rs3736485	0.8741
rs2278988	51915234	(A/C)	chr15	51739931	51914966	15q21.2	DMXL2	-0.0627579	0.00426537	5257	5.29083e-49	rs3736485	0.8741
rs2278989	51914716	(T/C)	chr15	52043711	52108560	15q21.2	TMOD2	0.0521367	0.00533915	5257	1.59142e-22	rs3736485	0.8777
rs2278989	51914716	(T/C)	chr15	51739931	51914966	15q21.2	DMXL2	-0.0627583	0.00426409	5257	4.95064e-49	rs3736485	0.8777
rs2278990	51914662	(G/A)	chr15	52043711	52108560	15q21.2	TMOD2	0.0521488	0.00534112	5257	1.6126e-22	rs3736485	0.8705
rs2278990	51914662	(G/A)	chr15	51739931	51914966	15q21.2	DMXL2	-0.0627833	0.00426586	5257	4.96832e-49	rs3736485	0.8705
rs2288004	31054040	(G/C)	chr16	31044321	31051480	16p11.2	STX4	-0.0278415	0.00386304	5257	5.71418e-13	rs9925964	0.8489
rs2288004	31054040	(G/C)	chr16	31084844	31094826	16p11.2	ZNF646	0.015145	0.0027221	5257	2.64107e-08	rs9925964	0.8489
rs2288004	31054040	(G/C)	chr16	31119629	31124524	16p11.2	BCKDK	0.0192704	0.00313464	5257	7.86875e-10	rs9925964	0.8489
rs2288004	31054040	(G/C)	chr16	31366511	31394318	16p11.2	ITGAX	0.0565316	0.00574609	5257	7.70159e-23	rs9925964	0.8489
rs2290081	81810725	(C/T)	chr3	81443838	81810902	3p12.3	GBE1	-0.0443117	0.0041142	5257	4.74808e-27	rs3849570	0.9955
rs2297787	104680137	(T/A)	chr10	104605295	104661713	10q24.32	AS3MT	-0.0532629	0.0102055	5257	1.79846e-07	rs11191560	0.9411
rs2297787	104680137	(T/A)	chr10	104846932	104953260	10q24.32	NT5C2	0.0676341	0.00717539	5257	4.26687e-21	rs11191560	0.9411
rs2303222	31085470	(T/C)	chr16	31044321	31051480	16p11.2	STX4	-0.0277704	0.00387353	5257	7.53899e-13	rs9925964	0.8529
rs2303222	31085470	(T/C)	chr16	31084844	31094826	16p11.2	ZNF646	0.0155398	0.00272788	5257	1.22169e-08	rs9925964	0.8529
rs2303222	31085470	(T/C)	chr16	31119629	31124524	16p11.2	BCKDK	0.0193735	0.00314256	5257	7.05386e-10	rs9925964	0.8529
rs2303222	31085470	(T/C)	chr16	31366511	31394318	16p11.2	ITGAX	0.0570006	0.0057552	5257	3.99209e-23	rs9925964	0.8529
rs2303223	31075175	(G/A)	chr16	31044321	31051480	16p11.2	STX4	-0.0287451	0.00388208	5257	1.3158e-13	rs9925964	0.8939
rs2303223	31075175	(G/A)	chr16	31084844	31094826	16p11.2	ZNF646	0.0163205	0.00273462	5257	2.40065e-09	rs9925964	0.8939
rs2303223	31075175	(G/A)	chr16	31119629	31124524	16p11.2	BCKDK	0.0189049	0.00315354	5257	2.03729e-09	rs9925964	0.8939
rs2303223	31075175	(G/A)	chr16	31129003	31143342	16p11.2	MYST1	-0.0129229	0.00308875	5257	2.86586e-05	rs9925964	0.8939
rs2303223	31075175	(G/A)	chr16	31366511	31394318	16p11.2	ITGAX	0.0559833	0.00577816	5257	3.36532e-22	rs9925964	0.8939
rs2303561	219527005	(C/T)	chr2	219283853	219318221	2q35	VIL1	-0.0236133	0.0027766	5257	1.82574e-17	rs492400	0.9959
rs2303561	219527005	(C/T)	chr2	219433308	219461783	2q35	RQCD1	-0.0736095	0.003615	5257	3.61731e-92	rs492400	0.9959
rs2303561	219527005	(C/T)	chr2	219575570	219624666	2p24.3-p24.1	TTLL4	0.0553381	0.00454388	5257	4.0418e-34	rs492400	0.9959
rs2303561	219527005	(C/T)	chr2	219314984	219474363	2q35	USP37	0.0186543	0.00330356	5257	1.63521e-08	rs492400	0.9959
rs2303561	219527005	(C/T)	chr2	219687106	219723763	2q35	PRKAG3	0.0125421	0.00224821	5257	2.42296e-08	rs492400	0.9959
rs2303565	219545309	(T/C)	chr2	219283853	219318221	2q35	VIL1	-0.0203342	0.00277694	5257	2.43346e-13	rs492400	0.9211
rs2303565	219545309	(T/C)	chr2	219433308	219461783	2q35	RQCD1	-0.0696427	0.00362802	5257	4.01241e-82	rs492400	0.9211
rs2303565	219545309	(T/C)	chr2	219575570	219624666	2p24.3-p24.1	TTLL4	0.0584488	0.00451777	5257	2.76281e-38	rs492400	0.9211
rs2303565	219545309	(T/C)	chr2	219314984	219474363	2q35	USP37	0.0189204	0.00329425	5257	9.27616e-09	rs492400	0.9211
rs2303565	219545309	(T/C)	chr2	219687106	219723763	2q35	PRKAG3	0.0133177	0.00224055	5257	2.78206e-09	rs492400	0.9211
rs2303566	219557738	(G/A)	chr2	219283853	219318221	2q35	VIL1	-0.0201867	0.00277829	5257	3.70684e-13	rs492400	0.9211
rs2303566	219557738	(G/A)	chr2	219433308	219461783	2q35	RQCD1	-0.0695501	0.00362937	5257	7.52212e-82	rs492400	0.9211
rs2303566	219557738	(G/A)	chr2	219575570	219624666	2p24.3-p24.1	TTLL4	0.0583796	0.00451869	5257	3.48974e-38	rs492400	0.9211
rs2303566	219557738	(G/A)	chr2	219314984	219474363	2q35	USP37	0.0188654	0.00329558	5257	1.0377e-08	rs492400	0.9211
rs2303566	219557738	(G/A)	chr2	219687106	219723763	2q35	PRKAG3	0.0133448	0.00224175	5257	2.63477e-09	rs492400	0.9211
rs2305708	51909960	(C/T)	chr15	52043711	52108560	15q21.2	TMOD2	0.052303	0.00532974	5257	9.85536e-23	rs3736485	0.8777
rs2305708	51909960	(C/T)	chr15	51739931	51914966	15q21.2	DMXL2	-0.0625186	0.00425705	5257	7.93681e-49	rs3736485	0.8777
rs2305833	219305404	(G/C)	chr2	219283853	219318221	2q35	VIL1	0.0239611	0.00277661	5257	6.15633e-18	rs492400	0.9959
rs2305833	219305404	(G/C)	chr2	219433308	219461783	2q35	RQCD1	0.074308	0.00361501	5257	6.88642e-94	rs492400	0.9959
rs2305833	219305404	(G/C)	chr2	219575570	219624666	2p24.3-p24.1	TTLL4	-0.0545967	0.00455099	5257	3.69994e-33	rs492400	0.9959
rs2305833	219305404	(G/C)	chr2	219314984	219474363	2q35	USP37	-0.0192063	0.00330449	5257	6.16672e-09	rs492400	0.9959
rs2305833	219305404	(G/C)	chr2	219687106	219723763	2q35	PRKAG3	-0.0125767	0.00224963	5257	2.26334e-08	rs492400	0.9959
rs2307111	75003678	(T/C)	chr5	74968263	75127440	5q13.3	POC5	0.0191072	0.0042433	5257	6.70273e-06	rs2112347	0.8572
rs2316037	81830728	(T/G)	chr3	81443838	81810902	3p12.3	GBE1	-0.0448719	0.00411368	5257	1.05603e-27	rs3849570	0.9821
rs2316901	8679016	(G/A)	chr11	8413429	8615629	11p15.3	STK33	0.025736	0.00424178	5257	1.30093e-09	rs4256980	0.9958
rs2359612	31103796	(A/G)	chr16	31044321	31051480	16p11.2	STX4	0.0289584	0.0038872	5257	9.35691e-14	rs9925964	0.9019
rs2359612	31103796	(A/G)	chr16	31084844	31094826	16p11.2	ZNF646	-0.0164299	0.00273839	5257	1.97499e-09	rs9925964	0.9019
rs2359612	31103796	(A/G)	chr16	31119629	31124524	16p11.2	BCKDK	-0.0190627	0.00315789	5257	1.5748e-09	rs9925964	0.9019
rs2359612	31103796	(A/G)	chr16	31129003	31143342	16p11.2	MYST1	0.0129653	0.00309323	5257	2.77101e-05	rs9925964	0.9019
rs2359612	31103796	(A/G)	chr16	31366511	31394318	16p11.2	ITGAX	-0.0558057	0.00578486	5257	5.06899e-22	rs9925964	0.9019
rs236671	75061419	(A/G)	chr7	75162484	75368307	7q11.23	HIP1	-0.0879817	0.010191	5257	5.96248e-18	rs1167827	0.9107
rs2382538	15662787	(A/C)	chr9	15422722	15471249	9p22.3	SNAPC3	0.0150356	0.0031976	5257	2.57431e-06	rs4740619	0.9531
rs2382554	15897372	(C/T)	chr9	15422722	15471249	9p22.3	SNAPC3	0.0146444	0.00321982	5257	5.41061e-06	rs4740619	0.8035
rs2384807	219308144	(C/T)	chr2	219283853	219318221	2q35	VIL1	0.0239702	0.00277869	5257	6.32756e-18	rs492400	0.9959
rs2384807	219308144	(C/T)	chr2	219433308	219461783	2q35	RQCD1	0.0745914	0.00361677	5257	1.68095e-94	rs492400	0.9959
rs2384807	219308144	(C/T)	chr2	219575570	219624666	2p24.3-p24.1	TTLL4	-0.0546245	0.00455263	5257	3.61923e-33	rs492400	0.9959
rs2384807	219308144	(C/T)	chr2	219314984	219474363	2q35	USP37	-0.0192548	0.00330633	5257	5.75853e-09	rs492400	0.9959
rs2384807	219308144	(C/T)	chr2	219687106	219723763	2q35	PRKAG3	-0.0126038	0.0022508	5257	2.1471e-08	rs492400	0.9959
rs2384950	219499719	(T/C)	chr2	219283853	219318221	2q35	VIL1	0.0234585	0.00278372	5257	3.54545e-17	rs492400	0.9836
rs2384950	219499719	(T/C)	chr2	219433308	219461783	2q35	RQCD1	0.0730115	0.00362756	5257	4.29256e-90	rs492400	0.9836
rs2384950	219499719	(T/C)	chr2	219575570	219624666	2p24.3-p24.1	TTLL4	-0.0541239	0.00455616	5257	1.51639e-32	rs492400	0.9836
rs2384950	219499719	(T/C)	chr2	219314984	219474363	2q35	USP37	-0.0188825	0.00330885	5257	1.15223e-08	rs492400	0.9836
rs2384950	219499719	(T/C)	chr2	219687106	219723763	2q35	PRKAG3	-0.0126864	0.00225251	5257	1.78021e-08	rs492400	0.9836
rs2414105	51868373	(A/G)	chr15	52043711	52108560	15q21.2	TMOD2	0.0518369	0.00533779	5257	2.69861e-22	rs3736485	0.878
rs2414105	51868373	(A/G)	chr15	51739931	51914966	15q21.2	DMXL2	-0.0621883	0.00426272	5257	3.30651e-48	rs3736485	0.878
rs2414106	51868741	(C/T)	chr15	52043711	52108560	15q21.2	TMOD2	0.051862	0.00533337	5257	2.38072e-22	rs3736485	0.8819
rs2414106	51868741	(C/T)	chr15	51739931	51914966	15q21.2	DMXL2	-0.0626121	0.00425892	5257	6.31473e-49	rs3736485	0.8819
rs2414109	51901015	(G/C)	chr15	52043711	52108560	15q21.2	TMOD2	0.0521407	0.00532919	5257	1.31917e-22	rs3736485	0.8815
rs2414109	51901015	(G/C)	chr15	51739931	51914966	15q21.2	DMXL2	-0.0624596	0.00425664	5257	9.53585e-49	rs3736485	0.8815
rs2414111	51901357	(C/T)	chr15	52043711	52108560	15q21.2	TMOD2	0.0521401	0.0053291	5257	1.31838e-22	rs3736485	0.8815
rs2414111	51901357	(C/T)	chr15	51739931	51914966	15q21.2	DMXL2	-0.0624597	0.00425657	5257	9.49968e-49	rs3736485	0.8815
rs2414113	51903896	(C/T)	chr15	52043711	52108560	15q21.2	TMOD2	0.0521618	0.00532874	5257	1.25816e-22	rs3736485	0.8815
rs2414113	51903896	(C/T)	chr15	51739931	51914966	15q21.2	DMXL2	-0.0624787	0.00425622	5257	8.73852e-49	rs3736485	0.8815
rs2414114	51905781	(T/G)	chr15	52043711	52108560	15q21.2	TMOD2	0.0521857	0.00532809	5257	1.18947e-22	rs3736485	0.8815
rs2414114	51905781	(T/G)	chr15	51739931	51914966	15q21.2	DMXL2	-0.0625039	0.00425562	5257	7.76722e-49	rs3736485	0.8815
rs2433738	219551036	(T/A)	chr2	219283853	219318221	2q35	VIL1	-0.0202825	0.00278292	5257	3.14062e-13	rs492400	0.9211
rs2433738	219551036	(T/A)	chr2	219433308	219461783	2q35	RQCD1	-0.0697965	0.00363547	5257	3.79115e-82	rs492400	0.9211
rs2433738	219551036	(T/A)	chr2	219575570	219624666	2p24.3-p24.1	TTLL4	0.0585463	0.00452716	5257	2.96105e-38	rs492400	0.9211
rs2433738	219551036	(T/A)	chr2	219314984	219474363	2q35	USP37	0.0189279	0.00330123	5257	9.83364e-09	rs492400	0.9211
rs2433738	219551036	(T/A)	chr2	219687106	219723763	2q35	PRKAG3	0.0133973	0.00224533	5257	2.42058e-09	rs492400	0.9211
rs2465100	219551044	(A/T)	chr2	219283853	219318221	2q35	VIL1	-0.0202438	0.00278336	5257	3.51156e-13	rs492400	0.9211
rs2465100	219551044	(A/T)	chr2	219433308	219461783	2q35	RQCD1	-0.0697611	0.00363618	5257	4.91259e-82	rs492400	0.9211
rs2465100	219551044	(A/T)	chr2	219575570	219624666	2p24.3-p24.1	TTLL4	0.0585941	0.00452755	5257	2.61824e-38	rs492400	0.9211
rs2465100	219551044	(A/T)	chr2	219314984	219474363	2q35	USP37	0.0189491	0.00330166	5257	9.50869e-09	rs492400	0.9211
rs2465100	219551044	(A/T)	chr2	219687106	219723763	2q35	PRKAG3	0.0133608	0.00224567	5257	2.68868e-09	rs492400	0.9211
rs2494112	201787833	(G/A)	chr1	201857825	201862205	1q32.1	SHISA4	0.0258539	0.00592235	5257	1.26843e-05	rs2820292	0.8864
rs2494116	201784151	(G/A)	chr1	201857825	201862205	1q32.1	SHISA4	0.0255162	0.00594121	5257	1.7487e-05	rs2820292	0.9051
rs2494116	201784151	(G/A)	chr1	201951520	201975685	1q32	RNPEP	0.0200685	0.00485428	5257	3.56224e-05	rs2820292	0.9051
rs2539984	63133584	(G/C)	chr2	63275542	63287353	2p13	OTX1	0.013992	0.00237784	5257	3.99715e-09	rs11688816	0.8445
rs2556384	219532903	(C/T)	chr2	219283853	219318221	2q35	VIL1	-0.0236103	0.0027937	5257	2.88174e-17	rs492400	0.9959
rs2556384	219532903	(C/T)	chr2	219433308	219461783	2q35	RQCD1	-0.0740544	0.00363627	5257	3.38468e-92	rs492400	0.9959
rs2556384	219532903	(C/T)	chr2	219575570	219624666	2p24.3-p24.1	TTLL4	0.055525	0.0045718	5257	6.08928e-34	rs492400	0.9959
rs2556384	219532903	(C/T)	chr2	219314984	219474363	2q35	USP37	0.0189065	0.00332308	5257	1.27445e-08	rs492400	0.9959
rs2556384	219532903	(C/T)	chr2	219687106	219723763	2q35	PRKAG3	0.0126424	0.00226163	5257	2.27131e-08	rs492400	0.9959
rs2556385	219532905	(G/A)	chr2	219283853	219318221	2q35	VIL1	-0.0236069	0.00279363	5257	2.90712e-17	rs492400	0.9959
rs2556385	219532905	(G/A)	chr2	219433308	219461783	2q35	RQCD1	-0.074054	0.00363613	5257	3.33711e-92	rs492400	0.9959
rs2556385	219532905	(G/A)	chr2	219575570	219624666	2p24.3-p24.1	TTLL4	0.0555155	0.00457171	5257	6.22921e-34	rs492400	0.9959
rs2556385	219532905	(G/A)	chr2	219314984	219474363	2q35	USP37	0.0188942	0.00332302	5257	1.30146e-08	rs492400	0.9959
rs2556385	219532905	(G/A)	chr2	219687106	219723763	2q35	PRKAG3	0.0126435	0.00226157	5257	2.26312e-08	rs492400	0.9959
rs2556386	219534530	(C/T)	chr2	219283853	219318221	2q35	VIL1	-0.0236012	0.00277888	5257	2.01291e-17	rs492400	0.9959
rs2556386	219534530	(C/T)	chr2	219433308	219461783	2q35	RQCD1	-0.0735605	0.00361851	5257	7.12876e-92	rs492400	0.9959
rs2556386	219534530	(C/T)	chr2	219575570	219624666	2p24.3-p24.1	TTLL4	0.0554025	0.00454747	5257	3.82227e-34	rs492400	0.9959
rs2556386	219534530	(C/T)	chr2	219314984	219474363	2q35	USP37	0.0186591	0.00330628	5257	1.66607e-08	rs492400	0.9959
rs2556386	219534530	(C/T)	chr2	219687106	219723763	2q35	PRKAG3	0.0126116	0.00225002	5257	2.08134e-08	rs492400	0.9959
rs2556388	219541056	(T/C)	chr2	219283853	219318221	2q35	VIL1	-0.0203896	0.0027789	5257	2.17983e-13	rs492400	0.9211
rs2556388	219541056	(T/C)	chr2	219433308	219461783	2q35	RQCD1	-0.0697381	0.00363022	5257	3.02898e-82	rs492400	0.9211
rs2556388	219541056	(T/C)	chr2	219575570	219624666	2p24.3-p24.1	TTLL4	0.0584535	0.0045212	5257	3.09772e-38	rs492400	0.9211
rs2556388	219541056	(T/C)	chr2	219314984	219474363	2q35	USP37	0.0188903	0.00329668	5257	1.0037e-08	rs492400	0.9211
rs2556388	219541056	(T/C)	chr2	219687106	219723763	2q35	PRKAG3	0.0132992	0.00224217	5257	3.00402e-09	rs492400	0.9211
rs2556391	219556346	(T/C)	chr2	219283853	219318221	2q35	VIL1	-0.0221832	0.00284087	5257	5.78278e-15	rs492400	0.875
rs2556391	219556346	(T/C)	chr2	219433308	219461783	2q35	RQCD1	-0.0737197	0.00370606	5257	4.80385e-88	rs492400	0.875
rs2556391	219556346	(T/C)	chr2	219575570	219624666	2p24.3-p24.1	TTLL4	0.0510587	0.00465262	5257	5.08647e-28	rs492400	0.875
rs2556391	219556346	(T/C)	chr2	219314984	219474363	2q35	USP37	0.0211993	0.00336903	5257	3.12584e-10	rs492400	0.875
rs2556391	219556346	(T/C)	chr2	219687106	219723763	2q35	PRKAG3	0.0121623	0.0022963	5257	1.18068e-07	rs492400	0.875
rs2568952	72755105	(C/G)	chr1	71868628	72748513	1p31.1	NEGR1	0.0560198	0.00304651	5257	1.63275e-75	rs3101336	0.9914
rs2568956	72764376	(T/C)	chr1	71868628	72748513	1p31.1	NEGR1	0.0560575	0.0030583	5257	4.80345e-75	rs3101336	1
rs2568958	72765116	(G/A)	chr1	71868628	72748513	1p31.1	NEGR1	0.056147	0.00305934	5257	3.14533e-75	rs3101336	0.9957
rs2568960	72812249	(A/G)	chr1	71868628	72748513	1p31.1	NEGR1	0.0562984	0.00309312	5257	5.05173e-74	rs3101336	1
rs2568961	72812747	(C/T)	chr1	71868628	72748513	1p31.1	NEGR1	0.0563164	0.00309353	5257	4.74806e-74	rs3101336	1
rs2577761	219462500	(G/A)	chr2	219283853	219318221	2q35	VIL1	0.0221935	0.00284087	5257	5.61907e-15	rs492400	0.8862
rs2577761	219462500	(G/A)	chr2	219433308	219461783	2q35	RQCD1	0.0761594	0.00369636	5257	2.5335e-94	rs492400	0.8862
rs2577761	219462500	(G/A)	chr2	219575570	219624666	2p24.3-p24.1	TTLL4	-0.0502182	0.00465814	5257	4.2449e-27	rs492400	0.8862
rs2577761	219462500	(G/A)	chr2	219314984	219474363	2q35	USP37	-0.0206624	0.00337085	5257	8.80365e-10	rs492400	0.8862
rs2577761	219462500	(G/A)	chr2	219687106	219723763	2q35	PRKAG3	-0.0122757	0.00229676	5257	9.0522e-08	rs492400	0.8862
rs2577764	219467793	(G/A)	chr2	219283853	219318221	2q35	VIL1	0.0235459	0.00278666	5257	2.92574e-17	rs492400	0.9877
rs2577764	219467793	(G/A)	chr2	219433308	219461783	2q35	RQCD1	0.0736893	0.00363206	5257	1.6228e-91	rs492400	0.9877
rs2577764	219467793	(G/A)	chr2	219575570	219624666	2p24.3-p24.1	TTLL4	-0.0548464	0.00456075	5257	2.60216e-33	rs492400	0.9877
rs2577764	219467793	(G/A)	chr2	219314984	219474363	2q35	USP37	-0.0194256	0.00331312	5257	4.53918e-09	rs492400	0.9877
rs2577764	219467793	(G/A)	chr2	219687106	219723763	2q35	PRKAG3	-0.0128947	0.00225575	5257	1.08817e-08	rs492400	0.9877
rs2613494	72812657	(A/G)	chr1	71868628	72748513	1p31.1	NEGR1	0.0563125	0.0030933	5257	4.73635e-74	rs3101336	1
rs2644128	201793440	(C/G)	chr1	201857825	201862205	1q32.1	SHISA4	0.0259535	0.00590624	5257	1.11153e-05	rs2820292	0.89
rs2650492	28333411	(G/A)	chr16	28616530	28634903	16p12.1	SULT1A1	-0.0199282	0.00406476	5257	9.45445e-07	rs2650492	1
rs2650492	28333411	(G/A)	chr16	28603264	28612120	16p12.1	SULT1A2	0.028079	0.00566113	5257	7.05067e-07	rs2650492	1
rs2650492	28333411	(G/A)	chr16	28985662	28995858	16p11.2	SPNS1	0.0125628	0.00253764	5257	7.40006e-07	rs2650492	1
rs2650492	28333411	(G/A)	chr16	28565257	28603108	16p11.2	CCDC101	-0.025087	0.00422673	5257	2.93268e-09	rs2650492	1
rs2650492	28333411	(G/A)	chr16	28853748	28858023	16p11.2	TUFM	0.0606623	0.00378667	5257	9.26669e-58	rs2650492	1
rs2663300	15583444	(G/C)	chr9	15422722	15471249	9p22.3	SNAPC3	0.0145964	0.00318364	5257	4.54409e-06	rs4740619	0.8
rs2663300	15583444	(G/C)	chr9	15552358	16103761	9p22.3	C9orf93	0.0228183	0.00311326	5257	2.31214e-13	rs4740619	0.8
rs2710246	219533894	(T/C)	chr2	219283853	219318221	2q35	VIL1	-0.0222063	0.00284047	5257	5.37339e-15	rs492400	0.8862
rs2710246	219533894	(T/C)	chr2	219433308	219461783	2q35	RQCD1	-0.0751922	0.00369942	5257	7.67005e-92	rs492400	0.8862
rs2710246	219533894	(T/C)	chr2	219575570	219624666	2p24.3-p24.1	TTLL4	0.0507756	0.00465613	5257	1.08951e-27	rs492400	0.8862
rs2710246	219533894	(T/C)	chr2	219314984	219474363	2q35	USP37	0.020513	0.00337067	5257	1.15955e-09	rs492400	0.8862
rs2710246	219533894	(T/C)	chr2	219687106	219723763	2q35	PRKAG3	0.0124074	0.00229623	5257	6.53997e-08	rs492400	0.8862
rs2710247	219467508	(A/G)	chr2	219283853	219318221	2q35	VIL1	0.0237676	0.00278018	5257	1.242e-17	rs492400	0.9959
rs2710247	219467508	(A/G)	chr2	219433308	219461783	2q35	RQCD1	0.0742747	0.00361804	5257	1.18676e-93	rs492400	0.9959
rs2710247	219467508	(A/G)	chr2	219575570	219624666	2p24.3-p24.1	TTLL4	-0.0552402	0.00455051	5257	6.53346e-34	rs492400	0.9959
rs2710247	219467508	(A/G)	chr2	219314984	219474363	2q35	USP37	-0.0187588	0.00330803	5257	1.42217e-08	rs492400	0.9959
rs2710247	219467508	(A/G)	chr2	219687106	219723763	2q35	PRKAG3	-0.0126826	0.00225125	5257	1.7652e-08	rs492400	0.9959
rs2710250	219543277	(A/G)	chr2	219283853	219318221	2q35	VIL1	-0.0203495	0.00277738	5257	2.3561e-13	rs492400	0.9211
rs2710250	219543277	(A/G)	chr2	219433308	219461783	2q35	RQCD1	-0.0696886	0.00362838	5257	3.26349e-82	rs492400	0.9211
rs2710250	219543277	(A/G)	chr2	219575570	219624666	2p24.3-p24.1	TTLL4	0.0584506	0.00451854	5257	2.82958e-38	rs492400	0.9211
rs2710250	219543277	(A/G)	chr2	219314984	219474363	2q35	USP37	0.0189173	0.00329479	5257	9.37966e-09	rs492400	0.9211
rs2710250	219543277	(A/G)	chr2	219687106	219723763	2q35	PRKAG3	0.0133059	0.00224091	5257	2.88984e-09	rs492400	0.9211
rs2710251	219543433	(T/C)	chr2	219283853	219318221	2q35	VIL1	-0.0202987	0.00277819	5257	2.74264e-13	rs492400	0.9211
rs2710251	219543433	(T/C)	chr2	219433308	219461783	2q35	RQCD1	-0.0698195	0.00362898	5257	1.73116e-82	rs492400	0.9211
rs2710251	219543433	(T/C)	chr2	219575570	219624666	2p24.3-p24.1	TTLL4	0.058154	0.00452082	5257	7.21349e-38	rs492400	0.9211
rs2710251	219543433	(T/C)	chr2	219314984	219474363	2q35	USP37	0.0189049	0.00329556	5257	9.66697e-09	rs492400	0.9211
rs2710251	219543433	(T/C)	chr2	219687106	219723763	2q35	PRKAG3	0.0132228	0.00224151	5257	3.65642e-09	rs492400	0.9211
rs2726034	28336882	(T/C)	chr16	28616530	28634903	16p12.1	SULT1A1	-0.0237062	0.00406824	5257	5.63905e-09	rs2650492	0.8564
rs2726034	28336882	(T/C)	chr16	28603264	28612120	16p12.1	SULT1A2	0.0292613	0.00566827	5257	2.43939e-07	rs2650492	0.8564
rs2726034	28336882	(T/C)	chr16	28985662	28995858	16p11.2	SPNS1	0.0158976	0.0025343	5257	3.54238e-10	rs2650492	0.8564
rs2726034	28336882	(T/C)	chr16	28565257	28603108	16p11.2	CCDC101	-0.0249758	0.00423639	5257	3.7345e-09	rs2650492	0.8564
rs2726034	28336882	(T/C)	chr16	28853748	28858023	16p11.2	TUFM	0.0662989	0.00376329	5257	1.8146e-69	rs2650492	0.8564
rs276441	15626925	(T/C)	chr9	15422722	15471249	9p22.3	SNAPC3	0.0146458	0.00317403	5257	3.94523e-06	rs4740619	0.8261
rs276441	15626925	(T/C)	chr9	15552358	16103761	9p22.3	C9orf93	0.0224987	0.00310503	5257	4.29628e-13	rs4740619	0.8261
rs276444	15582252	(G/C)	chr9	15422722	15471249	9p22.3	SNAPC3	0.0140774	0.00318302	5257	9.74963e-06	rs4740619	0.8039
rs276444	15582252	(G/C)	chr9	15552358	16103761	9p22.3	C9orf93	0.0229062	0.00311168	5257	1.82037e-13	rs4740619	0.8039
rs276448	15577004	(T/G)	chr9	15422722	15471249	9p22.3	SNAPC3	0.0139285	0.00317993	5257	1.18614e-05	rs4740619	0.8
rs276448	15577004	(T/G)	chr9	15552358	16103761	9p22.3	C9orf93	0.0230968	0.00310801	5257	1.07472e-13	rs4740619	0.8
rs276449	15574785	(G/C)	chr9	15422722	15471249	9p22.3	SNAPC3	0.0140384	0.00317995	5257	1.01171e-05	rs4740619	0.8039
rs276449	15574785	(G/C)	chr9	15552358	16103761	9p22.3	C9orf93	0.0229955	0.00310827	5257	1.38078e-13	rs4740619	0.8039
rs276455	15584809	(G/C)	chr9	15422722	15471249	9p22.3	SNAPC3	0.0147995	0.00318309	5257	3.32865e-06	rs4740619	0.8
rs276455	15584809	(G/C)	chr9	15552358	16103761	9p22.3	C9orf93	0.0229604	0.00311317	5257	1.6403e-13	rs4740619	0.8
rs2815752	72812440	(G/A)	chr1	71868628	72748513	1p31.1	NEGR1	0.0563129	0.00309359	5257	4.87692e-74	rs3101336	1
rs2815753	72812324	(G/A)	chr1	71868628	72748513	1p31.1	NEGR1	0.0563086	0.00309314	5257	4.77001e-74	rs3101336	1
rs2815765	72752230	(T/C)	chr1	71868628	72748513	1p31.1	NEGR1	0.0559137	0.00304333	5257	2.18031e-75	rs3101336	0.9914
rs2820290	201783682	(A/G)	chr1	201857825	201862205	1q32.1	SHISA4	0.0256334	0.00596598	5257	1.73436e-05	rs2820292	0.988
rs2820290	201783682	(A/G)	chr1	201951520	201975685	1q32	RNPEP	0.022687	0.00487213	5257	3.21674e-06	rs2820292	0.988
rs2820292	201784287	(A/C)	chr1	201857825	201862205	1q32.1	SHISA4	0.025801	0.00595564	5257	1.47626e-05	rs2820292	1
rs2820292	201784287	(A/C)	chr1	201951520	201975685	1q32	RNPEP	0.0235864	0.00486287	5257	1.23268e-06	rs2820292	1
rs28376010	68063739	(G/T)	chr15	67835021	68104859	15q23	MAP2K5	-0.0847889	0.00376058	5257	1.44436e-112	rs16951275	0.9243
rs28376010	68063739	(G/T)	chr15	68499332	68549539	15q23	CLN6	-0.0199834	0.00471083	5257	2.21532e-05	rs16951275	0.9243
rs28376817	51889280	(A/T)	chr15	52043711	52108560	15q21.2	TMOD2	0.0516612	0.00533224	5257	3.37533e-22	rs3736485	0.8854
rs28376817	51889280	(A/T)	chr15	51739931	51914966	15q21.2	DMXL2	-0.0627759	0.00425724	5257	3.28043e-49	rs3736485	0.8854
rs28393906	51867605	(T/A)	chr15	52043711	52108560	15q21.2	TMOD2	0.0519606	0.00533409	5257	2.01113e-22	rs3736485	0.8819
rs28393906	51867605	(T/A)	chr15	51739931	51914966	15q21.2	DMXL2	-0.0626034	0.00425976	5257	6.7903e-49	rs3736485	0.8819
rs28399056	68116010	(C/A)	chr15	67835021	68104859	15q23	MAP2K5	-0.0832189	0.00370815	5257	1.52672e-111	rs16951275	0.9726
rs28399056	68116010	(C/A)	chr15	68499332	68549539	15q23	CLN6	-0.019255	0.0046356	5257	3.27121e-05	rs16951275	0.9726
rs28403629	28854769	(A/G)	chr16	28616530	28634903	16p12.1	SULT1A1	-0.02198	0.00375617	5257	4.86587e-09	rs3888190	0.9955
rs28403629	28854769	(A/G)	chr16	28603264	28612120	16p12.1	SULT1A2	0.0264306	0.005245	5257	4.67486e-07	rs3888190	0.9955
rs28403629	28854769	(A/G)	chr16	28710217	28848542	16p11	ATXN2L	-0.0108431	0.00253342	5257	1.86872e-05	rs3888190	0.9955
rs28403629	28854769	(A/G)	chr16	28985662	28995858	16p11.2	SPNS1	0.018589	0.00234298	5257	2.12319e-15	rs3888190	0.9955
rs28403629	28854769	(A/G)	chr16	28565257	28603108	16p11.2	CCDC101	-0.0262972	0.00391038	5257	1.75638e-11	rs3888190	0.9955
rs28403629	28854769	(A/G)	chr16	28853748	28858023	16p11.2	TUFM	0.0968941	0.0032268	5257	4.23525e-198	rs3888190	0.9955
rs28410165	51875019	(C/A)	chr15	52043711	52108560	15q21.2	TMOD2	0.0516944	0.00533125	5257	3.12082e-22	rs3736485	0.8819
rs28410165	51875019	(C/A)	chr15	51739931	51914966	15q21.2	DMXL2	-0.0625784	0.00425691	5257	6.40579e-49	rs3736485	0.8819
rs28415556	51760474	(G/A)	chr15	52043711	52108560	15q21.2	TMOD2	0.0572041	0.0053456	5257	1.00519e-26	rs3736485	0.8472
rs28415556	51760474	(G/A)	chr15	51739931	51914966	15q21.2	DMXL2	-0.0664858	0.00426129	5257	7.02438e-55	rs3736485	0.8472
rs28427879	68124256	(G/T)	chr15	67835021	68104859	15q23	MAP2K5	-0.0894668	0.00381451	5257	1.19438e-121	rs16951275	0.8871
rs28427879	68124256	(G/T)	chr15	67493389	67546999	15q22.33-q23	AAGAB	-0.0213899	0.0050198	5257	2.03416e-05	rs16951275	0.8871
rs28427879	68124256	(G/T)	chr15	68499332	68549539	15q23	CLN6	-0.0225624	0.00479128	5257	2.48877e-06	rs16951275	0.8871
rs28428679	51913040	(A/G)	chr15	52043711	52108560	15q21.2	TMOD2	0.0528163	0.00533695	5257	4.31782e-23	rs3736485	0.8777
rs28428679	51913040	(A/G)	chr15	51739931	51914966	15q21.2	DMXL2	-0.0623728	0.00426464	5257	1.92981e-48	rs3736485	0.8777
rs28431083	51804271	(G/A)	chr15	52043711	52108560	15q21.2	TMOD2	0.0569498	0.00532803	5257	1.14951e-26	rs3736485	0.836
rs28431083	51804271	(G/A)	chr15	51739931	51914966	15q21.2	DMXL2	-0.0671817	0.00424429	5257	1.97097e-56	rs3736485	0.836
rs28435942	81679692	(C/T)	chr3	81443838	81810902	3p12.3	GBE1	-0.0429509	0.00424171	5257	4.2433e-24	rs3849570	0.8988
rs28463100	68078769	(T/C)	chr15	67835021	68104859	15q23	MAP2K5	-0.0828131	0.00370447	5257	1.08142e-110	rs16951275	1
rs28485410	51949885	(G/A)	chr15	52043711	52108560	15q21.2	TMOD2	0.0609946	0.00536373	5257	5.78651e-30	rs3736485	0.8206
rs28485410	51949885	(G/A)	chr15	51739931	51914966	15q21.2	DMXL2	-0.0663961	0.00428284	5257	3.31972e-54	rs3736485	0.8206
rs28539889	68121428	(T/A)	chr15	67835021	68104859	15q23	MAP2K5	-0.0895713	0.00381727	5257	9.34113e-122	rs16951275	0.8977
rs28539889	68121428	(T/A)	chr15	67493389	67546999	15q22.33-q23	AAGAB	-0.02142	0.00502709	5257	2.0358e-05	rs16951275	0.8977
rs28539889	68121428	(T/A)	chr15	68499332	68549539	15q23	CLN6	-0.0228765	0.00479732	5257	1.85514e-06	rs16951275	0.8977
rs2855475	31147548	(G/A)	chr16	31044321	31051480	16p11.2	STX4	0.0303223	0.00397705	5257	2.45311e-14	rs9925964	0.9958
rs2855475	31147548	(G/A)	chr16	31084844	31094826	16p11.2	ZNF646	-0.0158207	0.00280593	5257	1.71746e-08	rs9925964	0.9958
rs2855475	31147548	(G/A)	chr16	31119629	31124524	16p11.2	BCKDK	-0.0200256	0.00323352	5257	5.89873e-10	rs9925964	0.9958
rs2855475	31147548	(G/A)	chr16	31129003	31143342	16p11.2	MYST1	0.0135247	0.00316665	5257	1.94623e-05	rs9925964	0.9958
rs2855475	31147548	(G/A)	chr16	31366511	31394318	16p11.2	ITGAX	-0.0544342	0.00592923	5257	4.28511e-20	rs9925964	0.9958
rs28576876	51951252	(A/G)	chr15	52043711	52108560	15q21.2	TMOD2	0.0612886	0.00536271	5257	3.00684e-30	rs3736485	0.8206
rs28576876	51951252	(A/G)	chr15	51739931	51914966	15q21.2	DMXL2	-0.0663957	0.00428328	5257	3.40674e-54	rs3736485	0.8206
rs28587941	68122509	(T/C)	chr15	67835021	68104859	15q23	MAP2K5	-0.0832224	0.00371568	5257	4.14851e-111	rs16951275	0.9618
rs28587941	68122509	(T/C)	chr15	68499332	68549539	15q23	CLN6	-0.0194726	0.00464345	5257	2.74605e-05	rs16951275	0.9618
rs28626095	68066729	(T/C)	chr15	67835021	68104859	15q23	MAP2K5	-0.0848245	0.00371722	5257	2.94794e-115	rs16951275	0.9618
rs28648597	51856066	(T/A)	chr15	52043711	52108560	15q21.2	TMOD2	0.0518149	0.00533662	5257	2.75226e-22	rs3736485	0.8819
rs28648597	51856066	(T/A)	chr15	51739931	51914966	15q21.2	DMXL2	-0.0626548	0.00426152	5257	6.21619e-49	rs3736485	0.8819
rs28670272	68109907	(A/G)	chr15	67835021	68104859	15q23	MAP2K5	-0.0840633	0.00371571	5257	2.53034e-113	rs16951275	0.9727
rs28675295	68116400	(C/A)	chr15	67835021	68104859	15q23	MAP2K5	-0.0832996	0.00371414	5257	2.11296e-111	rs16951275	0.9672
rs28680710	51788991	(G/C)	chr15	52043711	52108560	15q21.2	TMOD2	0.056666	0.0053285	5257	2.05902e-26	rs3736485	0.8399
rs28680710	51788991	(G/C)	chr15	51739931	51914966	15q21.2	DMXL2	-0.0671495	0.00424436	5257	2.23357e-56	rs3736485	0.8399
rs28688285	68110297	(T/C)	chr15	67835021	68104859	15q23	MAP2K5	-0.0906892	0.00381541	5257	6.95688e-125	rs16951275	0.898
rs28688285	68110297	(T/C)	chr15	67493389	67546999	15q22.33-q23	AAGAB	-0.0218122	0.00503424	5257	1.47245e-05	rs16951275	0.898
rs28688285	68110297	(T/C)	chr15	68499332	68549539	15q23	CLN6	-0.0219562	0.0048053	5257	4.89683e-06	rs16951275	0.898
rs28695624	51874928	(A/C)	chr15	52043711	52108560	15q21.2	TMOD2	0.0516946	0.00533123	5257	3.1183e-22	rs3736485	0.8819
rs28695624	51874928	(A/C)	chr15	51739931	51914966	15q21.2	DMXL2	-0.0625783	0.00425689	5257	6.40119e-49	rs3736485	0.8819
rs28729183	219309233	(C/T)	chr2	219283853	219318221	2q35	VIL1	0.0240168	0.00277972	5257	5.62141e-18	rs492400	0.9959
rs28729183	219309233	(C/T)	chr2	219433308	219461783	2q35	RQCD1	0.0745955	0.0036173	5257	1.74726e-94	rs492400	0.9959
rs28729183	219309233	(C/T)	chr2	219575570	219624666	2p24.3-p24.1	TTLL4	-0.0546885	0.00455418	5257	3.20922e-33	rs492400	0.9959
rs28729183	219309233	(C/T)	chr2	219314984	219474363	2q35	USP37	-0.0192911	0.00330762	5257	5.46627e-09	rs492400	0.9959
rs28729183	219309233	(C/T)	chr2	219687106	219723763	2q35	PRKAG3	-0.0126531	0.00225164	5257	1.91495e-08	rs492400	0.9959
rs2873054	81888255	(A/C)	chr3	81443838	81810902	3p12.3	GBE1	-0.045999	0.0040976	5257	3.0447e-29	rs3849570	0.8838
rs28735117	67933892	(C/T)	chr15	67835021	68104859	15q23	MAP2K5	-0.0936098	0.00351113	5257	1.33982e-156	rs16951275	0.8051
rs28742003	68127769	(C/T)	chr15	67835021	68104859	15q23	MAP2K5	-0.0901506	0.00383152	5257	2.07522e-122	rs16951275	0.8766
rs28742003	68127769	(C/T)	chr15	67493389	67546999	15q22.33-q23	AAGAB	-0.0217949	0.00504576	5257	1.56421e-05	rs16951275	0.8766
rs28742003	68127769	(C/T)	chr15	68499332	68549539	15q23	CLN6	-0.0225696	0.00481645	5257	2.78665e-06	rs16951275	0.8766
rs28795073	51927562	(C/T)	chr15	52043711	52108560	15q21.2	TMOD2	0.0531173	0.00534945	5257	3.09853e-23	rs3736485	0.8738
rs28795073	51927562	(C/T)	chr15	51739931	51914966	15q21.2	DMXL2	-0.0625795	0.00427418	5257	1.53177e-48	rs3736485	0.8738
rs28813458	51947023	(A/G)	chr15	52043711	52108560	15q21.2	TMOD2	0.0612158	0.00534827	5257	2.46543e-30	rs3736485	0.824
rs28813458	51947023	(A/G)	chr15	51739931	51914966	15q21.2	DMXL2	-0.0662016	0.00427188	5257	3.63126e-54	rs3736485	0.824
rs28878886	51760892	(T/G)	chr15	52043711	52108560	15q21.2	TMOD2	0.0534741	0.00535695	5257	1.82366e-23	rs3736485	0.8927
rs28878886	51760892	(T/G)	chr15	51739931	51914966	15q21.2	DMXL2	-0.0679841	0.00426062	5257	2.57133e-57	rs3736485	0.8927
rs2891002	15780528	(A/T)	chr9	15422722	15471249	9p22.3	SNAPC3	0.0146942	0.00318438	5257	3.94117e-06	rs4740619	0.9144
rs2899475	51883051	(C/T)	chr15	52043711	52108560	15q21.2	TMOD2	0.0517647	0.00533078	5257	2.71901e-22	rs3736485	0.8819
rs2899475	51883051	(C/T)	chr15	51739931	51914966	15q21.2	DMXL2	-0.0626496	0.00425643	5257	4.88213e-49	rs3736485	0.8819
rs2899476	51903874	(C/T)	chr15	52043711	52108560	15q21.2	TMOD2	0.0521614	0.00532872	5257	1.25885e-22	rs3736485	0.8815
rs2899476	51903874	(C/T)	chr15	51739931	51914966	15q21.2	DMXL2	-0.0624773	0.00425622	5257	8.77761e-49	rs3736485	0.8815
rs2899477	51937701	(C/T)	chr15	52043711	52108560	15q21.2	TMOD2	0.0551396	0.0053575	5257	7.65306e-25	rs3736485	0.8697
rs2899477	51937701	(C/T)	chr15	51739931	51914966	15q21.2	DMXL2	-0.0616793	0.0042882	5257	6.56993e-47	rs3736485	0.8697
rs2912737	219545789	(A/G)	chr2	219283853	219318221	2q35	VIL1	-0.0202573	0.00277741	5257	3.01829e-13	rs492400	0.9211
rs2912737	219545789	(A/G)	chr2	219433308	219461783	2q35	RQCD1	-0.069738	0.00362782	5257	2.37117e-82	rs492400	0.9211
rs2912737	219545789	(A/G)	chr2	219575570	219624666	2p24.3-p24.1	TTLL4	0.0583718	0.00451843	5257	3.53562e-38	rs492400	0.9211
rs2912737	219545789	(A/G)	chr2	219314984	219474363	2q35	USP37	0.0188827	0.00329466	5257	9.96646e-09	rs492400	0.9211
rs2912737	219545789	(A/G)	chr2	219687106	219723763	2q35	PRKAG3	0.0133419	0.00224085	5257	2.61726e-09	rs492400	0.9211
rs2984618	47690438	(G/T)	chr1	47649260	47656696	1p33	PDZK1IP1	-0.190297	0.0141711	5257	4.11402e-41	rs977747	0.9917
rs2984618	47690438	(G/T)	chr1	47681966	47698294	1p32	TAL1	-0.0414239	0.00389959	5257	2.33924e-26	rs977747	0.9917
rs3026101	5280440	(T/C)	chr17	4843323	4849241	17p13.2	RNF167	0.0153105	0.00360096	5257	2.12079e-05	rs1000940	0.9869
rs3026101	5280440	(T/C)	chr17	5095286	5151344	17p13.2	LOC100130950	0.0670348	0.00611143	5257	5.40178e-28	rs1000940	0.9869
rs3026101	5280440	(T/C)	chr17	5185585	5289635	17p13.2	RABEP1	-0.0247062	0.00375291	5257	4.60421e-11	rs1000940	0.9869
rs3026101	5280440	(T/C)	chr17	5323214	5336556	17p13.2	RPAIN	0.0412965	0.0043806	5257	4.2145e-21	rs1000940	0.9869
rs3026101	5280440	(T/C)	chr17	5389726	5394129	17p13.2	MIS12	-0.0744255	0.00614973	5257	1.0278e-33	rs1000940	0.9869
rs3026101	5280440	(T/C)	chr17	5113399	5152307	17p13.2	C17orf87	0.0715652	0.00706984	5257	4.38594e-24	rs1000940	0.9869
rs3026101	5280440	(T/C)	chr17	5264268	5323480	17p13.2	NUP88	-0.111929	0.00490502	5257	2.947e-115	rs1000940	0.9869
rs3026101	5280440	(T/C)	chr17	5335883	5352128	17p13.3	C1QBP	-0.0217969	0.00355724	5257	8.92787e-10	rs1000940	0.9869
rs3088215	28853996	(A/C)	chr16	28616530	28634903	16p12.1	SULT1A1	-0.0219657	0.00375356	5257	4.85773e-09	rs3888190	0.9955
rs3088215	28853996	(A/C)	chr16	28603264	28612120	16p12.1	SULT1A2	0.0264197	0.00524132	5257	4.6393e-07	rs3888190	0.9955
rs3088215	28853996	(A/C)	chr16	28710217	28848542	16p11	ATXN2L	-0.0108337	0.00253165	5257	1.87475e-05	rs3888190	0.9955
rs3088215	28853996	(A/C)	chr16	28985662	28995858	16p11.2	SPNS1	0.0185771	0.00234134	5257	2.1155e-15	rs3888190	0.9955
rs3088215	28853996	(A/C)	chr16	28565257	28603108	16p11.2	CCDC101	-0.026292	0.00390764	5257	1.71588e-11	rs3888190	0.9955
rs3088215	28853996	(A/C)	chr16	28853748	28858023	16p11.2	TUFM	0.0968458	0.00322153	5257	1.51773e-198	rs3888190	0.9955
rs3101336	72751185	(T/C)	chr1	71868628	72748513	1p31.1	NEGR1	0.0559723	0.00304235	5257	1.36965e-75	rs3101336	1
rs3101337	72751134	(C/T)	chr1	71868628	72748513	1p31.1	NEGR1	0.0559709	0.00304227	5257	1.36874e-75	rs3101336	1
rs3101339	72748669	(A/C)	chr1	71868628	72748513	1p31.1	NEGR1	0.0559384	0.00304098	5257	1.44476e-75	rs3101336	0.9957
rs3122702	15609961	(T/G)	chr9	15422722	15471249	9p22.3	SNAPC3	0.0134341	0.00318542	5257	2.47164e-05	rs4740619	0.8019
rs3122702	15609961	(T/G)	chr9	15552358	16103761	9p22.3	C9orf93	0.0222703	0.00311442	5257	8.6337e-13	rs4740619	0.8019
rs34087210	47689842	(C/G)	chr1	47649260	47656696	1p33	PDZK1IP1	0.189066	0.0141863	5257	1.60371e-40	rs977747	0.9835
rs34087210	47689842	(C/G)	chr1	47681966	47698294	1p32	TAL1	0.0416402	0.00390229	5257	1.39571e-26	rs977747	0.9835
rs34342646	45388130	(G/A)	chr19	45349569	45392474	19q13.2	PVRL2	-0.0803199	0.00777565	5257	5.1742e-25	rs2075650	0.9016
rs34404554	45395909	(C/G)	chr19	45349569	45392474	19q13.2	PVRL2	-0.0816692	0.00790761	5257	5.2689e-25	rs2075650	1
rs34512145	15789654	(A/G)	chr9	15422722	15471249	9p22.3	SNAPC3	0.0137142	0.00318659	5257	1.67944e-05	rs4740619	0.9183
rs34747231	104942244	(T/G)	chr10	104605295	104661713	10q24.32	AS3MT	-0.0503107	0.0104277	5257	1.40212e-06	rs11191560	1
rs34747231	104942244	(T/G)	chr10	104846932	104953260	10q24.32	NT5C2	0.070168	0.00732616	5257	9.91949e-22	rs11191560	1
rs34867877	8677201	(G/C)	chr11	8413429	8615629	11p15.3	STK33	-0.0263007	0.00424085	5257	5.58372e-10	rs4256980	1
rs34898535	31025641	(C/T)	chr16	31044321	31051480	16p11.2	STX4	-0.0282006	0.00386198	5257	2.83289e-13	rs9925964	0.8741
rs34898535	31025641	(C/T)	chr16	31084844	31094826	16p11.2	ZNF646	0.0161587	0.00272015	5257	2.8437e-09	rs9925964	0.8741
rs34898535	31025641	(C/T)	chr16	31119629	31124524	16p11.2	BCKDK	0.0183002	0.00313792	5257	5.47762e-09	rs9925964	0.8741
rs34898535	31025641	(C/T)	chr16	31366511	31394318	16p11.2	ITGAX	0.0545506	0.00575396	5257	2.53013e-21	rs9925964	0.8741
rs35125602	104656039	(G/A)	chr10	104605295	104661713	10q24.32	AS3MT	-0.0517419	0.0102699	5257	4.69876e-07	rs11191560	0.9756
rs35125602	104656039	(G/A)	chr10	104846932	104953260	10q24.32	NT5C2	0.0682398	0.00722066	5257	3.36796e-21	rs11191560	0.9756
rs35186585	43878534	(A/C)	chr11	43577686	44114178	11p11.2	HSD17B12	-0.0566829	0.00621949	5257	7.95729e-20	rs2176598	0.9
rs35351013	31069854	(G/A)	chr16	31044321	31051480	16p11.2	STX4	-0.0287157	0.00387762	5257	1.30679e-13	rs9925964	0.8939
rs35351013	31069854	(G/A)	chr16	31084844	31094826	16p11.2	ZNF646	0.0162714	0.00273153	5257	2.57098e-09	rs9925964	0.8939
rs35351013	31069854	(G/A)	chr16	31119629	31124524	16p11.2	BCKDK	0.0188148	0.0031501	5257	2.33282e-09	rs9925964	0.8939
rs35351013	31069854	(G/A)	chr16	31129003	31143342	16p11.2	MYST1	-0.012952	0.00308517	5257	2.69111e-05	rs9925964	0.8939
rs35351013	31069854	(G/A)	chr16	31366511	31394318	16p11.2	ITGAX	0.0559126	0.00577221	5257	3.44093e-22	rs9925964	0.8939
rs35521277	43808274	(T/C)	chr11	43577686	44114178	11p11.2	HSD17B12	-0.0510982	0.00637671	5257	1.11716e-15	rs2176598	0.8519
rs35945874	219354006	(A/G)	chr2	219283853	219318221	2q35	VIL1	0.022354	0.00284478	5257	3.90646e-15	rs492400	0.8824
rs35945874	219354006	(A/G)	chr2	219433308	219461783	2q35	RQCD1	0.0767239	0.00369881	5257	1.42111e-95	rs492400	0.8824
rs35945874	219354006	(A/G)	chr2	219575570	219624666	2p24.3-p24.1	TTLL4	-0.0507991	0.00466313	5257	1.23398e-27	rs492400	0.8824
rs35945874	219354006	(A/G)	chr2	219314984	219474363	2q35	USP37	-0.0210821	0.00337486	5257	4.18914e-10	rs492400	0.8824
rs35945874	219354006	(A/G)	chr2	219687106	219723763	2q35	PRKAG3	-0.0122016	0.00230008	5257	1.12753e-07	rs492400	0.8824
rs360791	62917256	(G/A)	chr2	63275542	63287353	2p13	OTX1	-0.0134078	0.00241161	5257	2.703e-08	rs11688816	0.8047
rs36092927	8692339	(G/A)	chr11	8413429	8615629	11p15.3	STK33	0.0253226	0.00424536	5257	2.44969e-09	rs4256980	0.9958
rs3731867	219472734	(G/A)	chr2	219283853	219318221	2q35	VIL1	-0.0226117	0.00284567	5257	1.9264e-15	rs492400	0.875
rs3731867	219472734	(G/A)	chr2	219433308	219461783	2q35	RQCD1	-0.0748559	0.00371063	5257	1.67791e-90	rs492400	0.875
rs3731867	219472734	(G/A)	chr2	219575570	219624666	2p24.3-p24.1	TTLL4	0.0509266	0.0046622	5257	8.91976e-28	rs492400	0.875
rs3731867	219472734	(G/A)	chr2	219314984	219474363	2q35	USP37	0.0212765	0.00337474	5257	2.88892e-10	rs492400	0.875
rs3731867	219472734	(G/A)	chr2	219687106	219723763	2q35	PRKAG3	0.0120851	0.00230056	5257	1.49559e-07	rs492400	0.875
rs3736485	51748610	(A/G)	chr15	52043711	52108560	15q21.2	TMOD2	0.0481032	0.00543581	5257	8.80492e-19	rs3736485	1
rs3736485	51748610	(A/G)	chr15	51739931	51914966	15q21.2	DMXL2	-0.0592058	0.0043553	5257	4.3481e-42	rs3736485	1
rs3740390	104638480	(C/T)	chr10	104605295	104661713	10q24.32	AS3MT	-0.0517141	0.0102694	5257	4.75939e-07	rs11191560	0.9756
rs3740390	104638480	(C/T)	chr10	104846932	104953260	10q24.32	NT5C2	0.0682418	0.00722029	5257	3.34332e-21	rs11191560	0.9756
rs3755041	219442499	(A/T)	chr2	219283853	219318221	2q35	VIL1	-0.0224615	0.00283639	5257	2.39383e-15	rs492400	0.8746
rs3755041	219442499	(A/T)	chr2	219433308	219461783	2q35	RQCD1	-0.0752825	0.00369676	5257	3.45569e-92	rs492400	0.8746
rs3755041	219442499	(A/T)	chr2	219575570	219624666	2p24.3-p24.1	TTLL4	0.0508738	0.00464793	5257	6.98589e-28	rs492400	0.8746
rs3755041	219442499	(A/T)	chr2	219314984	219474363	2q35	USP37	0.0211386	0.0033645	5257	3.32425e-10	rs492400	0.8746
rs3755041	219442499	(A/T)	chr2	219687106	219723763	2q35	PRKAG3	0.012048	0.00229338	5257	1.4934e-07	rs492400	0.8746
rs3755042	219317248	(T/C)	chr2	219283853	219318221	2q35	VIL1	-0.0224434	0.00283637	5257	2.51846e-15	rs492400	0.8824
rs3755042	219317248	(T/C)	chr2	219433308	219461783	2q35	RQCD1	-0.0752938	0.0036963	5257	3.08522e-92	rs492400	0.8824
rs3755042	219317248	(T/C)	chr2	219575570	219624666	2p24.3-p24.1	TTLL4	0.0511155	0.00464745	5257	3.88012e-28	rs492400	0.8824
rs3755042	219317248	(T/C)	chr2	219314984	219474363	2q35	USP37	0.0215327	0.00336374	5257	1.53937e-10	rs492400	0.8824
rs3755042	219317248	(T/C)	chr2	219687106	219723763	2q35	PRKAG3	0.0121722	0.00229324	5257	1.10932e-07	rs492400	0.8824
rs3755713	81811224	(A/G)	chr3	81443838	81810902	3p12.3	GBE1	-0.0447175	0.00419029	5257	1.38073e-26	rs3849570	0.9207
rs3770213	219508372	(A/T)	chr2	219283853	219318221	2q35	VIL1	-0.0225007	0.00284217	5257	2.43799e-15	rs492400	0.875
rs3770213	219508372	(A/T)	chr2	219433308	219461783	2q35	RQCD1	-0.0743212	0.0037076	5257	2.20334e-89	rs492400	0.875
rs3770213	219508372	(A/T)	chr2	219575570	219624666	2p24.3-p24.1	TTLL4	0.0509049	0.00465613	5257	8.0267e-28	rs492400	0.875
rs3770213	219508372	(A/T)	chr2	219314984	219474363	2q35	USP37	0.0211063	0.00337061	5257	3.80412e-10	rs492400	0.875
rs3770213	219508372	(A/T)	chr2	219687106	219723763	2q35	PRKAG3	0.0120226	0.00229763	5257	1.6712e-07	rs492400	0.875
rs3770214	219508988	(T/C)	chr2	219283853	219318221	2q35	VIL1	0.0222001	0.00284064	5257	5.48926e-15	rs492400	0.8824
rs3770214	219508988	(T/C)	chr2	219433308	219461783	2q35	RQCD1	0.0751991	0.00369919	5257	7.19544e-92	rs492400	0.8824
rs3770214	219508988	(T/C)	chr2	219575570	219624666	2p24.3-p24.1	TTLL4	-0.0500394	0.00465697	5257	6.25276e-27	rs492400	0.8824
rs3770214	219508988	(T/C)	chr2	219314984	219474363	2q35	USP37	-0.0206441	0.00336981	5257	9.0016e-10	rs492400	0.8824
rs3770214	219508988	(T/C)	chr2	219687106	219723763	2q35	PRKAG3	-0.012237	0.00229617	5257	9.85818e-08	rs492400	0.8824
rs3770216	219443717	(A/G)	chr2	219283853	219318221	2q35	VIL1	-0.0224632	0.0028361	5257	2.3669e-15	rs492400	0.8787
rs3770216	219443717	(A/G)	chr2	219433308	219461783	2q35	RQCD1	-0.0752696	0.00369643	5257	3.57427e-92	rs492400	0.8787
rs3770216	219443717	(A/G)	chr2	219575570	219624666	2p24.3-p24.1	TTLL4	0.0508519	0.00464755	5257	7.28659e-28	rs492400	0.8787
rs3770216	219443717	(A/G)	chr2	219314984	219474363	2q35	USP37	0.0211226	0.0033642	5257	3.41558e-10	rs492400	0.8787
rs3770216	219443717	(A/G)	chr2	219687106	219723763	2q35	PRKAG3	0.012039	0.00229315	5257	1.52095e-07	rs492400	0.8787
rs3770218	219525335	(C/T)	chr2	219283853	219318221	2q35	VIL1	0.0237637	0.00277632	5257	1.13438e-17	rs492400	0.9959
rs3770218	219525335	(C/T)	chr2	219433308	219461783	2q35	RQCD1	0.0736166	0.00361559	5257	3.71575e-92	rs492400	0.9959
rs3770218	219525335	(C/T)	chr2	219575570	219624666	2p24.3-p24.1	TTLL4	-0.0551749	0.00454516	5257	6.53987e-34	rs492400	0.9959
rs3770218	219525335	(C/T)	chr2	219314984	219474363	2q35	USP37	-0.018513	0.00330388	5257	2.10179e-08	rs492400	0.9959
rs3770218	219525335	(C/T)	chr2	219687106	219723763	2q35	PRKAG3	-0.0124079	0.00224825	5257	3.41093e-08	rs492400	0.9959
rs3772882	81808602	(C/A)	chr3	81443838	81810902	3p12.3	GBE1	-0.0439006	0.00404996	5257	2.23036e-27	rs3849570	0.8647
rs3772883	81802802	(C/T)	chr3	81443838	81810902	3p12.3	GBE1	-0.0437335	0.00404906	5257	3.40852e-27	rs3849570	0.8647
rs3772884	81802720	(C/A)	chr3	81443838	81810902	3p12.3	GBE1	-0.0444266	0.00419135	5257	2.99272e-26	rs3849570	0.9207
rs3772896	81751968	(C/T)	chr3	81443838	81810902	3p12.3	GBE1	-0.0448196	0.00412249	5257	1.56757e-27	rs3849570	0.991
rs3772909	81707264	(T/C)	chr3	81443838	81810902	3p12.3	GBE1	-0.0439816	0.00433052	5257	3.1094e-24	rs3849570	0.8698
rs3781285	104825665	(C/G)	chr10	104605295	104661713	10q24.32	AS3MT	-0.0517222	0.0104353	5257	7.17965e-07	rs11191560	0.9877
rs3781285	104825665	(C/G)	chr10	104846932	104953260	10q24.32	NT5C2	0.071662	0.00732805	5257	1.38386e-22	rs11191560	0.9877
rs3784707	68043878	(A/C)	chr15	67835021	68104859	15q23	MAP2K5	-0.0905157	0.00381093	5257	1.05843e-124	rs16951275	0.8716
rs3784707	68043878	(A/C)	chr15	67493389	67546999	15q22.33-q23	AAGAB	-0.0215851	0.00502546	5257	1.7457e-05	rs16951275	0.8716
rs3784707	68043878	(A/C)	chr15	68499332	68549539	15q23	CLN6	-0.0223347	0.00479719	5257	3.22728e-06	rs16951275	0.8716
rs3784710	68072458	(T/C)	chr15	67835021	68104859	15q23	MAP2K5	-0.0833423	0.00371246	5257	1.29943e-111	rs16951275	0.9512
rs3784718	68098004	(C/T)	chr15	67835021	68104859	15q23	MAP2K5	-0.0823204	0.00370856	5257	3.63915e-109	rs16951275	0.9945
rs3797580	75003056	(A/G)	chr5	74968263	75127440	5q13.3	POC5	0.0209724	0.0043153	5257	1.17383e-06	rs2112347	0.9121
rs3817334	47650993	(C/T)	chr11	47270469	47290709	11p11.2	NR1H3	0.0183317	0.00280132	5257	5.99139e-11	rs3817334	1
rs3817334	47650993	(C/T)	chr11	48001984	48276897	11p11.2	PTPRJ	-0.0282589	0.00566518	5257	6.09565e-07	rs3817334	1
rs3817334	47650993	(C/T)	chr11	47212704	47901472	11p11.2	NUP160	-0.0186376	0.00417117	5257	7.88833e-06	rs3817334	1
rs3817334	47650993	(C/T)	chr11	47352967	47374233	11p11.2	MYBPC3	-0.0215627	0.00197483	5257	9.37557e-28	rs3817334	1
rs3817334	47650993	(C/T)	chr11	47623990	47664185	11p11.2	MTCH2	-0.0388734	0.00394326	5257	6.31835e-23	rs3817334	1
rs3821031	219295249	(C/T)	chr2	219283853	219318221	2q35	VIL1	-0.022126	0.00283165	5257	5.5485e-15	rs492400	0.8787
rs3821031	219295249	(C/T)	chr2	219433308	219461783	2q35	RQCD1	-0.0750996	0.00368934	5257	4.12404e-92	rs492400	0.8787
rs3821031	219295249	(C/T)	chr2	219575570	219624666	2p24.3-p24.1	TTLL4	0.0510504	0.00464234	5257	3.96329e-28	rs492400	0.8787
rs3821031	219295249	(C/T)	chr2	219314984	219474363	2q35	USP37	0.0208699	0.00335909	5257	5.19978e-10	rs492400	0.8787
rs3821031	219295249	(C/T)	chr2	219687106	219723763	2q35	PRKAG3	0.0120713	0.00228988	5257	1.35261e-07	rs492400	0.8787
rs3821548	81758728	(G/C)	chr3	81443838	81810902	3p12.3	GBE1	-0.0447331	0.00411317	5257	1.50693e-27	rs3849570	0.991
rs3821551	81710179	(A/T)	chr3	81443838	81810902	3p12.3	GBE1	-0.0436435	0.00432758	5257	6.43773e-24	rs3849570	0.8743
rs3824754	104614350	(C/T)	chr10	104605295	104661713	10q24.32	AS3MT	-0.0496518	0.0100313	5257	7.43382e-07	rs11191560	0.9301
rs3824754	104614350	(C/T)	chr10	104846932	104953260	10q24.32	NT5C2	0.0661918	0.00705644	5257	6.57599e-21	rs11191560	0.9301
rs3824755	104595849	(G/C)	chr10	104605295	104661713	10q24.32	AS3MT	-0.0498641	0.00995444	5257	5.46465e-07	rs11191560	0.9193
rs3824755	104595849	(G/C)	chr10	104846932	104953260	10q24.32	NT5C2	0.0606643	0.00701591	5257	5.30221e-18	rs11191560	0.9193
rs3845835	219342284	(T/C)	chr2	219283853	219318221	2q35	VIL1	-0.0224407	0.00283907	5257	2.69609e-15	rs492400	0.8824
rs3845835	219342284	(T/C)	chr2	219433308	219461783	2q35	RQCD1	-0.0753608	0.00369979	5257	3.15439e-92	rs492400	0.8824
rs3845835	219342284	(T/C)	chr2	219575570	219624666	2p24.3-p24.1	TTLL4	0.0511105	0.00465188	5257	4.41022e-28	rs492400	0.8824
rs3845835	219342284	(T/C)	chr2	219314984	219474363	2q35	USP37	0.0215193	0.00336679	5257	1.64118e-10	rs492400	0.8824
rs3845835	219342284	(T/C)	chr2	219687106	219723763	2q35	PRKAG3	0.0121267	0.00229537	5257	1.26997e-07	rs492400	0.8824
rs3845836	219504955	(C/T)	chr2	219283853	219318221	2q35	VIL1	0.0235275	0.00278295	5257	2.81079e-17	rs492400	0.9836
rs3845836	219504955	(C/T)	chr2	219433308	219461783	2q35	RQCD1	0.0729745	0.00362664	5257	4.75794e-90	rs492400	0.9836
rs3845836	219504955	(C/T)	chr2	219575570	219624666	2p24.3-p24.1	TTLL4	-0.0541368	0.00455494	5257	1.4114e-32	rs492400	0.9836
rs3845836	219504955	(C/T)	chr2	219314984	219474363	2q35	USP37	-0.0190161	0.00330786	5257	8.99019e-09	rs492400	0.9836
rs3845836	219504955	(C/T)	chr2	219687106	219723763	2q35	PRKAG3	-0.0126545	0.00225199	5257	1.91797e-08	rs492400	0.9836
rs3849570	81792112	(C/A)	chr3	81443838	81810902	3p12.3	GBE1	-0.0443058	0.00411796	5257	5.36606e-27	rs3849570	1
rs3849571	81777716	(A/C)	chr3	81443838	81810902	3p12.3	GBE1	-0.0445414	0.00411449	5257	2.60687e-27	rs3849570	0.991
rs3850986	73091283	(G/T)	chr15	72978047	73039459	15q22.3-q23	BBS4	-0.0206455	0.0042251	5257	1.02703e-06	rs7164727	1
rs3850986	73091283	(G/T)	chr15	73028302	73078165	15q24.1	ADPGK	0.032633	0.00350191	5257	1.17831e-20	rs7164727	1
rs3856548	219398164	(C/T)	chr2	219283853	219318221	2q35	VIL1	-0.0229526	0.00284723	5257	7.54337e-16	rs492400	0.8742
rs3856548	219398164	(C/T)	chr2	219433308	219461783	2q35	RQCD1	-0.075388	0.00371366	5257	1.28028e-91	rs492400	0.8742
rs3856548	219398164	(C/T)	chr2	219575570	219624666	2p24.3-p24.1	TTLL4	0.0509397	0.00466592	5257	9.51905e-28	rs492400	0.8742
rs3856548	219398164	(C/T)	chr2	219314984	219474363	2q35	USP37	0.0214732	0.0033779	5257	2.0577e-10	rs492400	0.8742
rs3856548	219398164	(C/T)	chr2	219687106	219723763	2q35	PRKAG3	0.0123982	0.00230284	5257	7.28915e-08	rs492400	0.8742
rs3860595	81811784	(T/C)	chr3	81443838	81810902	3p12.3	GBE1	-0.0442475	0.00404368	5257	7.22886e-28	rs3849570	0.8528
rs3888190	28889486	(C/A)	chr16	28616530	28634903	16p12.1	SULT1A1	-0.0225963	0.00390314	5257	7.07006e-09	rs3888190	1
rs3888190	28889486	(C/A)	chr16	28603264	28612120	16p12.1	SULT1A2	0.0275875	0.00545104	5257	4.17137e-07	rs3888190	1
rs3888190	28889486	(C/A)	chr16	28710217	28848542	16p11	ATXN2L	-0.0113094	0.00263301	5257	1.74506e-05	rs3888190	1
rs3888190	28889486	(C/A)	chr16	28985662	28995858	16p11.2	SPNS1	0.0192812	0.00243514	5257	2.41553e-15	rs3888190	1
rs3888190	28889486	(C/A)	chr16	28565257	28603108	16p11.2	CCDC101	-0.0270092	0.00406392	5257	3.00951e-11	rs3888190	1
rs3888190	28889486	(C/A)	chr16	28853748	28858023	16p11.2	TUFM	0.100331	0.00335801	5257	3.7738e-196	rs3888190	1
rs3931102	219520405	(C/T)	chr2	219283853	219318221	2q35	VIL1	0.0239184	0.00277554	5257	6.83937e-18	rs492400	0.9918
rs3931102	219520405	(C/T)	chr2	219433308	219461783	2q35	RQCD1	0.0732544	0.00361673	5257	3.25268e-91	rs492400	0.9918
rs3931102	219520405	(C/T)	chr2	219575570	219624666	2p24.3-p24.1	TTLL4	-0.0546451	0.00454486	5257	2.67421e-33	rs492400	0.9918
rs3931102	219520405	(C/T)	chr2	219314984	219474363	2q35	USP37	-0.0188009	0.00330224	5257	1.24562e-08	rs492400	0.9918
rs3931102	219520405	(C/T)	chr2	219687106	219723763	2q35	PRKAG3	-0.0121817	0.00224775	5257	5.97684e-08	rs492400	0.9918
rs3932856	219320207	(C/A)	chr2	219283853	219318221	2q35	VIL1	0.0237699	0.00278241	5257	1.30884e-17	rs492400	0.9918
rs3932856	219320207	(C/A)	chr2	219433308	219461783	2q35	RQCD1	0.0742407	0.00362346	5257	2.70353e-93	rs492400	0.9918
rs3932856	219320207	(C/A)	chr2	219575570	219624666	2p24.3-p24.1	TTLL4	-0.0548487	0.00455591	5257	2.2156e-33	rs492400	0.9918
rs3932856	219320207	(C/A)	chr2	219314984	219474363	2q35	USP37	-0.0196139	0.00330916	5257	3.08235e-09	rs492400	0.9918
rs3932856	219320207	(C/A)	chr2	219687106	219723763	2q35	PRKAG3	-0.0127095	0.00225331	5257	1.69699e-08	rs492400	0.9918
rs3943556	81738892	(G/C)	chr3	81443838	81810902	3p12.3	GBE1	-0.0447596	0.00422913	5257	3.54892e-26	rs3849570	0.9122
rs4077410	29998200	(A/G)	chr16	30006694	30017107	16p11.2	INO80E	-0.0172239	0.00260507	5257	3.79951e-11	rs4787491	0.9647
rs4077410	29998200	(A/G)	chr16	30103643	30108216	16p11.2	YPEL3	0.0570886	0.00599478	5257	1.68159e-21	rs4787491	0.9647
rs4077410	29998200	(A/G)	chr16	30116136	30124799	16p11.2	GDPD3	-0.0281267	0.0057696	5257	1.08819e-06	rs4787491	0.9647
rs4077410	29998200	(A/G)	chr16	30126916	30134530	16p11.2	MAPK3	-0.0636031	0.00497221	5257	1.82395e-37	rs4787491	0.9647
rs41279738	110082551	(T/G)	chr1	110198703	110222850	1p13.3	GSTM4	0.332366	0.0300974	5257	2.36972e-28	rs17024393	0.876
rs41279738	110082551	(T/G)	chr1	110210667	110252902	1p13.3	GSTM2	0.310056	0.0286038	5257	2.23229e-27	rs17024393	0.876
rs41279738	110082551	(T/G)	chr1	110230442	110241207	1p13.3	GSTM1	0.569884	0.041769	5257	2.20033e-42	rs17024393	0.876
rs41279738	110082551	(T/G)	chr1	110276566	110283660	1p13.3	GSTM3	0.119491	0.0173789	5257	6.17047e-12	rs17024393	0.876
rs41280328	110136884	(T/C)	chr1	110198703	110222850	1p13.3	GSTM4	0.336199	0.029926	5257	2.76468e-29	rs17024393	0.9063
rs41280328	110136884	(T/C)	chr1	110210667	110252902	1p13.3	GSTM2	0.309715	0.028455	5257	1.36823e-27	rs17024393	0.9063
rs41280328	110136884	(T/C)	chr1	110230442	110241207	1p13.3	GSTM1	0.567527	0.0415428	5257	1.73016e-42	rs17024393	0.9063
rs41280328	110136884	(T/C)	chr1	110276566	110283660	1p13.3	GSTM3	0.119624	0.0172872	5257	4.52256e-12	rs17024393	0.9063
rs4134058	47670911	(T/C)	chr1	47649260	47656696	1p33	PDZK1IP1	0.183341	0.0140527	5257	6.63713e-39	rs977747	0.821
rs4134058	47670911	(T/C)	chr1	47681966	47698294	1p32	TAL1	0.041915	0.00386042	5257	1.83473e-27	rs977747	0.821
rs4143721	51866781	(A/G)	chr15	52043711	52108560	15q21.2	TMOD2	0.051963	0.00533443	5257	2.01412e-22	rs3736485	0.8819
rs4143721	51866781	(A/G)	chr15	51739931	51914966	15q21.2	DMXL2	-0.0626071	0.00426004	5257	6.80032e-49	rs3736485	0.8819
rs4143722	51867191	(C/G)	chr15	52043711	52108560	15q21.2	TMOD2	0.0576404	0.00532517	5257	2.64552e-27	rs3736485	0.8365
rs4143722	51867191	(C/G)	chr15	51739931	51914966	15q21.2	DMXL2	-0.0672768	0.00424178	5257	1.18922e-56	rs3736485	0.8365
rs4143723	51867172	(A/G)	chr15	52043711	52108560	15q21.2	TMOD2	0.0518707	0.00533393	5257	2.36691e-22	rs3736485	0.8819
rs4143723	51867172	(A/G)	chr15	51739931	51914966	15q21.2	DMXL2	-0.062621	0.00425939	5257	6.26995e-49	rs3736485	0.8819
rs4143724	51870413	(T/A)	chr15	52043711	52108560	15q21.2	TMOD2	0.0518612	0.00533262	5257	2.35283e-22	rs3736485	0.8819
rs4143724	51870413	(T/A)	chr15	51739931	51914966	15q21.2	DMXL2	-0.0626041	0.00425831	5257	6.29519e-49	rs3736485	0.8819
rs4144941	51796806	(T/C)	chr15	52043711	52108560	15q21.2	TMOD2	0.0508804	0.0053389	5257	1.57077e-21	rs3736485	0.8815
rs4144941	51796806	(T/C)	chr15	51739931	51914966	15q21.2	DMXL2	-0.0623896	0.00426145	5257	1.5499e-48	rs3736485	0.8815
rs41461846	219313354	(T/C)	chr2	219283853	219318221	2q35	VIL1	-0.0226075	0.00283692	5257	1.59943e-15	rs492400	0.8787
rs41461846	219313354	(T/C)	chr2	219433308	219461783	2q35	RQCD1	-0.0749079	0.0036981	5257	3.15837e-91	rs492400	0.8787
rs41461846	219313354	(T/C)	chr2	219575570	219624666	2p24.3-p24.1	TTLL4	0.0507738	0.00464835	5257	8.95366e-28	rs492400	0.8787
rs41461846	219313354	(T/C)	chr2	219314984	219474363	2q35	USP37	0.0217752	0.00336349	5257	9.54542e-11	rs492400	0.8787
rs41461846	219313354	(T/C)	chr2	219687106	219723763	2q35	PRKAG3	0.012063	0.00229371	5257	1.44725e-07	rs492400	0.8787
rs4146290	15782874	(A/G)	chr9	15422722	15471249	9p22.3	SNAPC3	0.0137981	0.0031835	5257	1.46252e-05	rs4740619	0.9183
rs4146291	15783266	(C/T)	chr9	15422722	15471249	9p22.3	SNAPC3	0.0146226	0.00318367	5257	4.36896e-06	rs4740619	0.9145
rs4234589	185818882	(A/G)	chr3	185763453	185826877	3q28	ETV5	0.0420526	0.00537649	5257	5.21672e-15	rs1516725	1
rs4256980	8673939	(C/G)	chr11	8413429	8615629	11p15.3	STK33	-0.0261139	0.0042358	5257	7.04624e-10	rs4256980	1
rs4331293	67987801	(A/G)	chr15	67835021	68104859	15q23	MAP2K5	-0.0901239	0.00349366	5257	9.7312e-147	rs16951275	0.8104
rs4409766	104616663	(T/C)	chr10	104605295	104661713	10q24.32	AS3MT	-0.0501272	0.00992237	5257	4.37351e-07	rs11191560	0.9301
rs4409766	104616663	(T/C)	chr10	104846932	104953260	10q24.32	NT5C2	0.0606043	0.00699383	5257	4.4992e-18	rs11191560	0.9301
rs4411687	219437947	(A/C)	chr2	219283853	219318221	2q35	VIL1	0.0235311	0.00278064	5257	2.61817e-17	rs492400	0.9877
rs4411687	219437947	(A/C)	chr2	219433308	219461783	2q35	RQCD1	0.0741071	0.00362041	5257	4.04624e-93	rs492400	0.9877
rs4411687	219437947	(A/C)	chr2	219575570	219624666	2p24.3-p24.1	TTLL4	-0.0548597	0.00455092	5257	1.83305e-33	rs492400	0.9877
rs4411687	219437947	(A/C)	chr2	219314984	219474363	2q35	USP37	-0.0191848	0.00330667	5257	6.55823e-09	rs492400	0.9877
rs4411687	219437947	(A/C)	chr2	219687106	219723763	2q35	PRKAG3	-0.0127431	0.00225119	5257	1.50834e-08	rs492400	0.9877
rs4411908	81802418	(A/C)	chr3	81443838	81810902	3p12.3	GBE1	-0.0437325	0.00404907	5257	3.41924e-27	rs3849570	0.8647
rs442549	15616508	(T/G)	chr9	15422722	15471249	9p22.3	SNAPC3	0.0139794	0.0031924	5257	1.19245e-05	rs4740619	0.8091
rs442549	15616508	(T/G)	chr9	15552358	16103761	9p22.3	C9orf93	0.0224709	0.00312164	5257	6.09068e-13	rs4740619	0.8091
rs4438255	51883351	(G/A)	chr15	52043711	52108560	15q21.2	TMOD2	0.0517271	0.00533226	5257	2.99207e-22	rs3736485	0.8819
rs4438255	51883351	(G/A)	chr15	51739931	51914966	15q21.2	DMXL2	-0.0626108	0.0042577	5257	5.96033e-49	rs3736485	0.8819
rs4443733	120389052	(T/C)	chr9	120466513	120630329	9q33.1	TLR4	0.0443981	0.00567421	5257	5.09534e-15	rs1928295	1
rs4448380	15588008	(G/A)	chr9	15422722	15471249	9p22.3	SNAPC3	0.0145925	0.00320584	5257	5.31762e-06	rs4740619	0.953
rs4451951	28836205	(T/C)	chr16	28616530	28634903	16p12.1	SULT1A1	-0.0215899	0.00372208	5257	6.61196e-09	rs3888190	0.9734
rs4451951	28836205	(T/C)	chr16	28603264	28612120	16p12.1	SULT1A2	0.0273028	0.0051968	5257	1.49016e-07	rs3888190	0.9734
rs4451951	28836205	(T/C)	chr16	28710217	28848542	16p11	ATXN2L	-0.0107243	0.00251059	5257	1.94054e-05	rs3888190	0.9734
rs4451951	28836205	(T/C)	chr16	28985662	28995858	16p11.2	SPNS1	0.0186084	0.00232179	5257	1.1043e-15	rs3888190	0.9734
rs4451951	28836205	(T/C)	chr16	28565257	28603108	16p11.2	CCDC101	-0.0271074	0.00387296	5257	2.57537e-12	rs3888190	0.9734
rs4451951	28836205	(T/C)	chr16	28853748	28858023	16p11.2	TUFM	0.0954503	0.00320274	5257	3.60423e-195	rs3888190	0.9734
rs4462537	51826518	(A/G)	chr15	52043711	52108560	15q21.2	TMOD2	0.0570444	0.00533878	5257	1.19763e-26	rs3736485	0.8283
rs4462537	51826518	(A/G)	chr15	51739931	51914966	15q21.2	DMXL2	-0.0674337	0.00425247	5257	1.24694e-56	rs3736485	0.8283
rs4492996	68113240	(A/G)	chr15	67835021	68104859	15q23	MAP2K5	-0.0841284	0.00371195	5257	1.01035e-113	rs16951275	0.9781
rs451878	15636260	(C/A)	chr9	15422722	15471249	9p22.3	SNAPC3	0.0147318	0.00316589	5257	3.26697e-06	rs4740619	0.8261
rs451878	15636260	(C/A)	chr9	15552358	16103761	9p22.3	C9orf93	0.0224825	0.0030967	5257	3.86645e-13	rs4740619	0.8261
rs4527034	31131614	(A/G)	chr16	31044321	31051480	16p11.2	STX4	0.029633	0.00392882	5257	4.61179e-14	rs9925964	1
rs4527034	31131614	(A/G)	chr16	31084844	31094826	16p11.2	ZNF646	-0.0157677	0.00277134	5257	1.27358e-08	rs9925964	1
rs4527034	31131614	(A/G)	chr16	31119629	31124524	16p11.2	BCKDK	-0.0201614	0.00319321	5257	2.72192e-10	rs9925964	1
rs4527034	31131614	(A/G)	chr16	31129003	31143342	16p11.2	MYST1	0.0135604	0.00312747	5257	1.45167e-05	rs9925964	1
rs4527034	31131614	(A/G)	chr16	31366511	31394318	16p11.2	ITGAX	-0.0524724	0.00585879	5257	3.36149e-19	rs9925964	1
rs4545756	51877790	(A/G)	chr15	52043711	52108560	15q21.2	TMOD2	0.0516964	0.00533129	5257	3.11092e-22	rs3736485	0.8819
rs4545756	51877790	(A/G)	chr15	51739931	51914966	15q21.2	DMXL2	-0.0625818	0.00425693	5257	6.33878e-49	rs3736485	0.8819
rs4548812	68060552	(G/A)	chr15	67835021	68104859	15q23	MAP2K5	-0.0844192	0.0037198	5257	5.0722e-114	rs16951275	0.9618
rs4568943	104661881	(C/A)	chr10	104605295	104661713	10q24.32	AS3MT	-0.0533751	0.0103833	5257	2.74039e-07	rs11191560	0.9756
rs4568943	104661881	(C/A)	chr10	104846932	104953260	10q24.32	NT5C2	0.0712543	0.00729493	5257	1.55004e-22	rs11191560	0.9756
rs4674305	219293326	(C/T)	chr2	219283853	219318221	2q35	VIL1	0.0235773	0.00277468	5257	1.94036e-17	rs492400	0.9795
rs4674305	219293326	(C/T)	chr2	219433308	219461783	2q35	RQCD1	0.0735582	0.0036157	5257	5.2378e-92	rs492400	0.9795
rs4674305	219293326	(C/T)	chr2	219575570	219624666	2p24.3-p24.1	TTLL4	-0.0551731	0.00454426	5257	6.3828e-34	rs492400	0.9795
rs4674305	219293326	(C/T)	chr2	219314984	219474363	2q35	USP37	-0.0194315	0.00329968	5257	3.88791e-09	rs492400	0.9795
rs4674305	219293326	(C/T)	chr2	219687106	219723763	2q35	PRKAG3	-0.0123597	0.00224706	5257	3.78947e-08	rs492400	0.9795
rs4674307	219295835	(G/A)	chr2	219283853	219318221	2q35	VIL1	0.023995	0.0027741	5257	5.16653e-18	rs492400	0.9877
rs4674307	219295835	(G/A)	chr2	219433308	219461783	2q35	RQCD1	0.0737024	0.00361474	5257	2.07655e-92	rs492400	0.9877
rs4674307	219295835	(G/A)	chr2	219575570	219624666	2p24.3-p24.1	TTLL4	-0.0545459	0.0045482	5257	3.87315e-33	rs492400	0.9877
rs4674307	219295835	(G/A)	chr2	219314984	219474363	2q35	USP37	-0.0191851	0.00330148	5257	6.20817e-09	rs492400	0.9877
rs4674307	219295835	(G/A)	chr2	219687106	219723763	2q35	PRKAG3	-0.0121939	0.00224792	5257	5.81175e-08	rs492400	0.9877
rs4674308	219310483	(A/C)	chr2	219283853	219318221	2q35	VIL1	0.022206	0.00283417	5257	4.68475e-15	rs492400	0.8858
rs4674308	219310483	(A/C)	chr2	219433308	219461783	2q35	RQCD1	0.0762151	0.00368604	5257	5.61863e-95	rs492400	0.8858
rs4674308	219310483	(A/C)	chr2	219575570	219624666	2p24.3-p24.1	TTLL4	-0.0504578	0.0046474	5257	1.84291e-27	rs492400	0.8858
rs4674308	219310483	(A/C)	chr2	219314984	219474363	2q35	USP37	-0.021003	0.00336248	5257	4.20353e-10	rs492400	0.8858
rs4674308	219310483	(A/C)	chr2	219687106	219723763	2q35	PRKAG3	-0.0123522	0.00229131	5257	7.01065e-08	rs492400	0.8858
rs4674310	219318078	(T/C)	chr2	219283853	219318221	2q35	VIL1	-0.0224416	0.00283641	5257	2.53353e-15	rs492400	0.8824
rs4674310	219318078	(T/C)	chr2	219433308	219461783	2q35	RQCD1	-0.0753098	0.00369627	5257	2.81243e-92	rs492400	0.8824
rs4674310	219318078	(T/C)	chr2	219575570	219624666	2p24.3-p24.1	TTLL4	0.0511117	0.00464752	5257	3.92345e-28	rs492400	0.8824
rs4674310	219318078	(T/C)	chr2	219314984	219474363	2q35	USP37	0.021521	0.00336382	5257	1.57647e-10	rs492400	0.8824
rs4674310	219318078	(T/C)	chr2	219687106	219723763	2q35	PRKAG3	0.0121676	0.00229328	5257	1.12189e-07	rs492400	0.8824
rs4674314	219423520	(T/C)	chr2	219283853	219318221	2q35	VIL1	-0.0223648	0.0028362	5257	3.13362e-15	rs492400	0.8824
rs4674314	219423520	(T/C)	chr2	219433308	219461783	2q35	RQCD1	-0.0752	0.0036964	5257	5.23198e-92	rs492400	0.8824
rs4674314	219423520	(T/C)	chr2	219575570	219624666	2p24.3-p24.1	TTLL4	0.0510622	0.00464696	5257	4.35063e-28	rs492400	0.8824
rs4674314	219423520	(T/C)	chr2	219314984	219474363	2q35	USP37	0.0214597	0.00336351	5257	1.76908e-10	rs492400	0.8824
rs4674314	219423520	(T/C)	chr2	219687106	219723763	2q35	PRKAG3	0.0121509	0.00229299	5257	1.16336e-07	rs492400	0.8824
rs4674317	219505755	(T/G)	chr2	219283853	219318221	2q35	VIL1	0.0236155	0.00277678	5257	1.82198e-17	rs492400	0.9959
rs4674317	219505755	(T/G)	chr2	219433308	219461783	2q35	RQCD1	0.0736333	0.00361518	5257	3.22976e-92	rs492400	0.9959
rs4674317	219505755	(T/G)	chr2	219575570	219624666	2p24.3-p24.1	TTLL4	-0.0553396	0.00454421	5257	4.06884e-34	rs492400	0.9959
rs4674317	219505755	(T/G)	chr2	219314984	219474363	2q35	USP37	-0.0186374	0.0033038	5257	1.68873e-08	rs492400	0.9959
rs4674317	219505755	(T/G)	chr2	219687106	219723763	2q35	PRKAG3	-0.0125497	0.00224835	5257	2.38153e-08	rs492400	0.9959
rs4674319	219510320	(C/T)	chr2	219283853	219318221	2q35	VIL1	0.0239985	0.00279475	5257	8.92527e-18	rs492400	0.9518
rs4674319	219510320	(C/T)	chr2	219433308	219461783	2q35	RQCD1	0.0736298	0.00364256	5257	7.41188e-91	rs492400	0.9518
rs4674319	219510320	(C/T)	chr2	219575570	219624666	2p24.3-p24.1	TTLL4	-0.0552872	0.00457743	5257	1.37652e-33	rs492400	0.9518
rs4674319	219510320	(C/T)	chr2	219314984	219474363	2q35	USP37	-0.0190819	0.00332649	5257	9.67357e-09	rs492400	0.9518
rs4674319	219510320	(C/T)	chr2	219687106	219723763	2q35	PRKAG3	-0.012559	0.00226412	5257	2.90681e-08	rs492400	0.9518
rs4674320	219510768	(A/G)	chr2	219283853	219318221	2q35	VIL1	0.023631	0.00277758	5257	1.77334e-17	rs492400	0.9959
rs4674320	219510768	(A/G)	chr2	219433308	219461783	2q35	RQCD1	0.0736587	0.00361672	5257	3.34112e-92	rs492400	0.9959
rs4674320	219510768	(A/G)	chr2	219575570	219624666	2p24.3-p24.1	TTLL4	-0.0553657	0.0045455	5257	3.95704e-34	rs492400	0.9959
rs4674320	219510768	(A/G)	chr2	219314984	219474363	2q35	USP37	-0.0186418	0.00330477	5257	1.69203e-08	rs492400	0.9959
rs4674320	219510768	(A/G)	chr2	219687106	219723763	2q35	PRKAG3	-0.0125382	0.00224903	5257	2.47596e-08	rs492400	0.9959
rs4674321	219511368	(G/A)	chr2	219283853	219318221	2q35	VIL1	0.0235466	0.00278379	5257	2.70919e-17	rs492400	0.9754
rs4674321	219511368	(G/A)	chr2	219433308	219461783	2q35	RQCD1	0.0730062	0.00362787	5257	4.57397e-90	rs492400	0.9754
rs4674321	219511368	(G/A)	chr2	219575570	219624666	2p24.3-p24.1	TTLL4	-0.0541552	0.00455637	5257	1.40604e-32	rs492400	0.9754
rs4674321	219511368	(G/A)	chr2	219314984	219474363	2q35	USP37	-0.0190152	0.00330891	5257	9.10235e-09	rs492400	0.9754
rs4674321	219511368	(G/A)	chr2	219687106	219723763	2q35	PRKAG3	-0.0126473	0.00225271	5257	1.97381e-08	rs492400	0.9754
rs4674323	219517088	(T/C)	chr2	219283853	219318221	2q35	VIL1	0.0236117	0.00277668	5257	1.83836e-17	rs492400	0.9959
rs4674323	219517088	(T/C)	chr2	219433308	219461783	2q35	RQCD1	0.0736222	0.00361603	5257	3.78693e-92	rs492400	0.9959
rs4674323	219517088	(T/C)	chr2	219575570	219624666	2p24.3-p24.1	TTLL4	-0.0553558	0.00454396	5257	3.86248e-34	rs492400	0.9959
rs4674323	219517088	(T/C)	chr2	219314984	219474363	2q35	USP37	-0.0186501	0.00330365	5257	1.64895e-08	rs492400	0.9959
rs4674323	219517088	(T/C)	chr2	219687106	219723763	2q35	PRKAG3	-0.0125391	0.00224827	5257	2.44376e-08	rs492400	0.9959
rs4674324	219523433	(T/G)	chr2	219283853	219318221	2q35	VIL1	0.0236231	0.00277673	5257	1.77692e-17	rs492400	0.9959
rs4674324	219523433	(T/G)	chr2	219433308	219461783	2q35	RQCD1	0.073628	0.00361525	5257	3.35268e-92	rs492400	0.9959
rs4674324	219523433	(T/G)	chr2	219575570	219624666	2p24.3-p24.1	TTLL4	-0.0553054	0.00454466	5257	4.52922e-34	rs492400	0.9959
rs4674324	219523433	(T/G)	chr2	219314984	219474363	2q35	USP37	-0.0186023	0.00330396	5257	1.79892e-08	rs492400	0.9959
rs4674324	219523433	(T/G)	chr2	219687106	219723763	2q35	PRKAG3	-0.0124961	0.00224837	5257	2.73112e-08	rs492400	0.9959
rs4704230	74986481	(T/C)	chr5	74968263	75127440	5q13.3	POC5	0.0208163	0.00431361	5257	1.3949e-06	rs2112347	0.9121
rs471846	219432237	(C/T)	chr2	219283853	219318221	2q35	VIL1	0.0237017	0.00277683	5257	1.39518e-17	rs492400	0.9959
rs471846	219432237	(C/T)	chr2	219433308	219461783	2q35	RQCD1	0.0746641	0.00361088	5257	5.52121e-95	rs492400	0.9959
rs471846	219432237	(C/T)	chr2	219575570	219624666	2p24.3-p24.1	TTLL4	-0.0546717	0.00454646	5257	2.62249e-33	rs492400	0.9959
rs471846	219432237	(C/T)	chr2	219314984	219474363	2q35	USP37	-0.0186992	0.00330399	5257	1.51745e-08	rs492400	0.9959
rs471846	219432237	(C/T)	chr2	219687106	219723763	2q35	PRKAG3	-0.0127322	0.00224852	5257	1.49216e-08	rs492400	0.9959
rs4740626	15778536	(C/T)	chr9	15422722	15471249	9p22.3	SNAPC3	0.0137141	0.00318825	5257	1.69688e-05	rs4740619	0.9182
rs4740627	15857875	(T/C)	chr9	15422722	15471249	9p22.3	SNAPC3	0.0136837	0.00321106	5257	2.0313e-05	rs4740619	0.8996
rs4740628	15888333	(A/G)	chr9	15422722	15471249	9p22.3	SNAPC3	0.0138672	0.00320524	5257	1.51552e-05	rs4740619	0.8268
rs4741510	15591372	(T/A)	chr9	15422722	15471249	9p22.3	SNAPC3	0.0151102	0.00324917	5257	3.31171e-06	rs4740619	0.8685
rs4741516	15610507	(T/C)	chr9	15422722	15471249	9p22.3	SNAPC3	0.0136657	0.00318578	5257	1.79009e-05	rs4740619	0.8019
rs4741516	15610507	(T/C)	chr9	15552358	16103761	9p22.3	C9orf93	0.022444	0.00311455	5257	5.75468e-13	rs4740619	0.8019
rs4741522	15629455	(C/G)	chr9	15422722	15471249	9p22.3	SNAPC3	0.0146643	0.00317215	5257	3.78507e-06	rs4740619	0.8261
rs4741522	15629455	(C/G)	chr9	15552358	16103761	9p22.3	C9orf93	0.0225514	0.00310302	5257	3.66023e-13	rs4740619	0.8261
rs4741529	15656259	(G/C)	chr9	15422722	15471249	9p22.3	SNAPC3	0.0145851	0.00319738	5257	5.07737e-06	rs4740619	0.9533
rs4741535	15727144	(A/G)	chr9	15422722	15471249	9p22.3	SNAPC3	0.0140901	0.00319127	5257	1.00924e-05	rs4740619	0.9417
rs4755743	43813776	(T/G)	chr11	43577686	44114178	11p11.2	HSD17B12	0.0531881	0.00599877	5257	7.54829e-19	rs2176598	1
rs4774589	51730173	(T/C)	chr15	52043711	52108560	15q21.2	TMOD2	0.0555538	0.00539925	5257	7.88508e-25	rs3736485	0.8599
rs4774589	51730173	(T/C)	chr15	51739931	51914966	15q21.2	DMXL2	-0.0622746	0.00432433	5257	5.10271e-47	rs3736485	0.8599
rs4774591	51770185	(T/C)	chr15	52043711	52108560	15q21.2	TMOD2	0.0565177	0.00533501	5257	3.18635e-26	rs3736485	0.8433
rs4774591	51770185	(T/C)	chr15	51739931	51914966	15q21.2	DMXL2	-0.0668116	0.00424944	5257	1.06168e-55	rs3736485	0.8433
rs4774592	51778879	(C/T)	chr15	52043711	52108560	15q21.2	TMOD2	0.0508951	0.00534071	5257	1.57809e-21	rs3736485	0.8815
rs4774592	51778879	(C/T)	chr15	51739931	51914966	15q21.2	DMXL2	-0.0623411	0.00426441	5257	2.12768e-48	rs3736485	0.8815
rs4774593	51821845	(A/G)	chr15	52043711	52108560	15q21.2	TMOD2	0.0570416	0.00532898	5257	9.74241e-27	rs3736485	0.8399
rs4774593	51821845	(A/G)	chr15	51739931	51914966	15q21.2	DMXL2	-0.0671627	0.00424521	5257	2.23663e-56	rs3736485	0.8399
rs4774595	51893161	(C/T)	chr15	52043711	52108560	15q21.2	TMOD2	0.052214	0.00534306	5257	1.48049e-22	rs3736485	0.8854
rs4774595	51893161	(C/T)	chr15	51739931	51914966	15q21.2	DMXL2	-0.061993	0.00426955	5257	9.07632e-48	rs3736485	0.8854
rs4774596	51910975	(C/A)	chr15	52043711	52108560	15q21.2	TMOD2	0.0523506	0.0053318	5257	9.36609e-23	rs3736485	0.8777
rs4774596	51910975	(C/A)	chr15	51739931	51914966	15q21.2	DMXL2	-0.0625437	0.00425864	5257	7.88705e-49	rs3736485	0.8777
rs4774597	51919656	(T/C)	chr15	52043711	52108560	15q21.2	TMOD2	0.0561216	0.00533725	5257	7.36235e-26	rs3736485	0.8459
rs4774597	51919656	(T/C)	chr15	51739931	51914966	15q21.2	DMXL2	-0.0658571	0.00425966	5257	6.39716e-54	rs3736485	0.8459
rs4774598	51919667	(G/A)	chr15	52043711	52108560	15q21.2	TMOD2	0.0525244	0.00534556	5257	8.71774e-23	rs3736485	0.8777
rs4774598	51919667	(G/A)	chr15	51739931	51914966	15q21.2	DMXL2	-0.0627944	0.00426986	5257	5.86205e-49	rs3736485	0.8777
rs4775943	51770105	(A/G)	chr15	52043711	52108560	15q21.2	TMOD2	0.0565174	0.005335	5257	3.18735e-26	rs3736485	0.8433
rs4775943	51770105	(A/G)	chr15	51739931	51914966	15q21.2	DMXL2	-0.0668085	0.00424944	5257	1.07411e-55	rs3736485	0.8433
rs4775944	51775610	(T/C)	chr15	52043711	52108560	15q21.2	TMOD2	0.0508781	0.00534134	5257	1.64494e-21	rs3736485	0.8851
rs4775944	51775610	(T/C)	chr15	51739931	51914966	15q21.2	DMXL2	-0.0623051	0.00426498	5257	2.47743e-48	rs3736485	0.8851
rs4775946	51775930	(A/G)	chr15	52043711	52108560	15q21.2	TMOD2	0.050883	0.00534098	5257	1.62049e-21	rs3736485	0.8851
rs4775946	51775930	(A/G)	chr15	51739931	51914966	15q21.2	DMXL2	-0.0623192	0.00426464	5257	2.32076e-48	rs3736485	0.8851
rs4775951	51863100	(T/C)	chr15	52043711	52108560	15q21.2	TMOD2	0.0519536	0.0053356	5257	2.09348e-22	rs3736485	0.8819
rs4775951	51863100	(T/C)	chr15	51739931	51914966	15q21.2	DMXL2	-0.0626208	0.00426099	5257	6.80755e-49	rs3736485	0.8819
rs4775952	51869056	(T/C)	chr15	52043711	52108560	15q21.2	TMOD2	0.0515632	0.00533482	5257	4.22955e-22	rs3736485	0.878
rs4775952	51869056	(T/C)	chr15	51739931	51914966	15q21.2	DMXL2	-0.062538	0.00425863	5257	8.04141e-49	rs3736485	0.878
rs4775953	51873173	(G/T)	chr15	52043711	52108560	15q21.2	TMOD2	0.0517332	0.00533182	5257	2.93572e-22	rs3736485	0.8819
rs4775953	51873173	(G/T)	chr15	51739931	51914966	15q21.2	DMXL2	-0.0626279	0.00425726	5257	5.4926e-49	rs3736485	0.8819
rs4775955	51873449	(T/C)	chr15	52043711	52108560	15q21.2	TMOD2	0.05169	0.00533117	5257	3.14179e-22	rs3736485	0.8819
rs4775955	51873449	(T/C)	chr15	51739931	51914966	15q21.2	DMXL2	-0.0625714	0.00425686	5257	6.54503e-49	rs3736485	0.8819
rs4775956	51882638	(G/C)	chr15	52043711	52108560	15q21.2	TMOD2	0.0517619	0.00533072	5257	2.73061e-22	rs3736485	0.8819
rs4775956	51882638	(G/C)	chr15	51739931	51914966	15q21.2	DMXL2	-0.0626462	0.0042564	5257	4.9309e-49	rs3736485	0.8819
rs4775958	51891562	(G/C)	chr15	52043711	52108560	15q21.2	TMOD2	0.0514673	0.00533136	5257	4.74225e-22	rs3736485	0.8815
rs4775958	51891562	(G/C)	chr15	51739931	51914966	15q21.2	DMXL2	-0.062757	0.00425616	5257	3.31355e-49	rs3736485	0.8815
rs4775959	51891636	(T/C)	chr15	52043711	52108560	15q21.2	TMOD2	0.051469	0.00533125	5257	4.71857e-22	rs3736485	0.8854
rs4775959	51891636	(T/C)	chr15	51739931	51914966	15q21.2	DMXL2	-0.0627585	0.00425607	5257	3.28199e-49	rs3736485	0.8854
rs4775960	51891698	(G/C)	chr15	52043711	52108560	15q21.2	TMOD2	0.0514696	0.00533124	5257	4.71257e-22	rs3736485	0.8854
rs4775960	51891698	(G/C)	chr15	51739931	51914966	15q21.2	DMXL2	-0.0627588	0.00425606	5257	3.27678e-49	rs3736485	0.8854
rs4775961	51892959	(A/G)	chr15	52043711	52108560	15q21.2	TMOD2	0.0521712	0.0053428	5257	1.59472e-22	rs3736485	0.8854
rs4775961	51892959	(A/G)	chr15	51739931	51914966	15q21.2	DMXL2	-0.061968	0.00426942	5257	9.82472e-48	rs3736485	0.8854
rs4775963	51904812	(C/T)	chr15	52043711	52108560	15q21.2	TMOD2	0.0521679	0.00532824	5257	1.23278e-22	rs3736485	0.8815
rs4775963	51904812	(C/T)	chr15	51739931	51914966	15q21.2	DMXL2	-0.0624933	0.00425576	5257	8.11597e-49	rs3736485	0.8815
rs4775965	51908251	(A/G)	chr15	52043711	52108560	15q21.2	TMOD2	0.0522094	0.00532731	5257	1.12222e-22	rs3736485	0.8815
rs4775965	51908251	(A/G)	chr15	51739931	51914966	15q21.2	DMXL2	-0.062532	0.0042549	5257	6.79159e-49	rs3736485	0.8815
rs4775966	51913788	(A/G)	chr15	52043711	52108560	15q21.2	TMOD2	0.0527593	0.00533567	5257	4.69171e-23	rs3736485	0.8738
rs4775966	51913788	(A/G)	chr15	51739931	51914966	15q21.2	DMXL2	-0.0624207	0.00426354	5257	1.54715e-48	rs3736485	0.8738
rs4776375	68085555	(G/A)	chr15	67835021	68104859	15q23	MAP2K5	-0.0825067	0.00371059	5257	1.55933e-109	rs16951275	0.9945
rs4776613	73080731	(C/T)	chr15	72978047	73039459	15q22.3-q23	BBS4	-0.0206972	0.00424348	5257	1.07484e-06	rs7164727	0.9813
rs4776613	73080731	(C/T)	chr15	73028302	73078165	15q24.1	ADPGK	0.0323498	0.00351882	5257	3.80713e-20	rs7164727	0.9813
rs4776614	73082468	(C/G)	chr15	72978047	73039459	15q22.3-q23	BBS4	-0.0207794	0.00424413	5257	9.77866e-07	rs7164727	0.9813
rs4776614	73082468	(C/G)	chr15	73028302	73078165	15q24.1	ADPGK	0.0323458	0.00351947	5257	3.90866e-20	rs7164727	0.9813
rs4776964	68016955	(T/G)	chr15	67835021	68104859	15q23	MAP2K5	-0.0903976	0.00351075	5257	3.32632e-146	rs16951275	0.8147
rs4776972	68083436	(A/C)	chr15	67835021	68104859	15q23	MAP2K5	-0.08909	0.00379836	5257	1.17849e-121	rs16951275	0.9137
rs4776972	68083436	(A/C)	chr15	67493389	67546999	15q22.33-q23	AAGAB	-0.0216679	0.00499654	5257	1.44714e-05	rs16951275	0.9137
rs4776972	68083436	(A/C)	chr15	68499332	68549539	15q23	CLN6	-0.0224529	0.00477149	5257	2.53083e-06	rs16951275	0.9137
rs4776976	68103291	(C/T)	chr15	67835021	68104859	15q23	MAP2K5	-0.0839819	0.00371527	5257	3.90974e-113	rs16951275	0.9727
rs4776977	68108219	(C/T)	chr15	67835021	68104859	15q23	MAP2K5	-0.0840777	0.00371618	5257	2.47398e-113	rs16951275	0.9727
rs4776978	68108305	(A/G)	chr15	67835021	68104859	15q23	MAP2K5	-0.0840692	0.00371608	5257	2.56661e-113	rs16951275	0.9727
rs4776981	68109474	(G/A)	chr15	67835021	68104859	15q23	MAP2K5	-0.0840667	0.0037158	5257	2.50934e-113	rs16951275	0.9727
rs4776982	68114974	(A/G)	chr15	67835021	68104859	15q23	MAP2K5	-0.0830767	0.00370026	5257	1.23523e-111	rs16951275	0.9672
rs4776982	68114974	(A/G)	chr15	68499332	68549539	15q23	CLN6	-0.0193272	0.00462644	5257	2.94659e-05	rs16951275	0.9672
rs4776984	68118194	(A/C)	chr15	67835021	68104859	15q23	MAP2K5	-0.0832439	0.00371194	5257	2.19674e-111	rs16951275	0.9672
rs4776984	68118194	(A/C)	chr15	68499332	68549539	15q23	CLN6	-0.0193469	0.00463984	5257	3.04952e-05	rs16951275	0.9672
rs4776985	68123021	(T/G)	chr15	67835021	68104859	15q23	MAP2K5	-0.0832241	0.00371628	5257	4.45454e-111	rs16951275	0.9618
rs4776985	68123021	(T/G)	chr15	68499332	68549539	15q23	CLN6	-0.0194871	0.00464407	5257	2.71523e-05	rs16951275	0.9618
rs4776987	68123915	(T/A)	chr15	67835021	68104859	15q23	MAP2K5	-0.0894338	0.00381358	5257	1.27962e-121	rs16951275	0.8923
rs4776987	68123915	(T/A)	chr15	67493389	67546999	15q22.33-q23	AAGAB	-0.0213719	0.00501857	5257	2.05737e-05	rs16951275	0.8923
rs4776987	68123915	(T/A)	chr15	68499332	68549539	15q23	CLN6	-0.0225261	0.00479004	5257	2.56764e-06	rs16951275	0.8923
rs4777542	73082366	(C/T)	chr15	72978047	73039459	15q22.3-q23	BBS4	0.0207783	0.00424412	5257	9.7909e-07	rs7164727	0.9813
rs4777542	73082366	(C/T)	chr15	73028302	73078165	15q24.1	ADPGK	-0.0323446	0.00351945	5257	3.9194e-20	rs7164727	0.9813
rs4787488	29995803	(A/C)	chr16	30006694	30017107	16p11.2	INO80E	-0.0172616	0.00260593	5257	3.49614e-11	rs4787491	0.9686
rs4787488	29995803	(A/C)	chr16	30103643	30108216	16p11.2	YPEL3	0.0571129	0.00599745	5257	1.68468e-21	rs4787491	0.9686
rs4787488	29995803	(A/C)	chr16	30116136	30124799	16p11.2	GDPD3	-0.028151	0.00577195	5257	1.07595e-06	rs4787491	0.9686
rs4787488	29995803	(A/C)	chr16	30126916	30134530	16p11.2	MAPK3	-0.0634834	0.00497521	5257	2.74419e-37	rs4787491	0.9686
rs4787491	30015337	(A/G)	chr16	30006694	30017107	16p11.2	INO80E	-0.017964	0.00261147	5257	6.03299e-12	rs4787491	1
rs4787491	30015337	(A/G)	chr16	30103643	30108216	16p11.2	YPEL3	0.0559782	0.00601704	5257	1.36174e-20	rs4787491	1
rs4787491	30015337	(A/G)	chr16	30116136	30124799	16p11.2	GDPD3	-0.0283759	0.00578785	5257	9.45419e-07	rs4787491	1
rs4787491	30015337	(A/G)	chr16	30126916	30134530	16p11.2	MAPK3	-0.063847	0.00498928	5257	1.70771e-37	rs4787491	1
rs4788095	28831359	(T/C)	chr16	28616530	28634903	16p12.1	SULT1A1	-0.0217512	0.00373379	5257	5.69413e-09	rs3888190	0.9866
rs4788095	28831359	(T/C)	chr16	28603264	28612120	16p12.1	SULT1A2	0.0274549	0.00521325	5257	1.39149e-07	rs3888190	0.9866
rs4788095	28831359	(T/C)	chr16	28710217	28848542	16p11	ATXN2L	-0.0107416	0.00251861	5257	2.00003e-05	rs3888190	0.9866
rs4788095	28831359	(T/C)	chr16	28985662	28995858	16p11.2	SPNS1	0.0186745	0.00232915	5257	1.07723e-15	rs3888190	0.9866
rs4788095	28831359	(T/C)	chr16	28565257	28603108	16p11.2	CCDC101	-0.0273049	0.00388503	5257	2.09181e-12	rs3888190	0.9866
rs4788095	28831359	(T/C)	chr16	28853748	28858023	16p11.2	TUFM	0.0957096	0.00321317	5257	5.81463e-195	rs3888190	0.9866
rs4788099	28855727	(A/G)	chr16	28616530	28634903	16p12.1	SULT1A1	-0.0219869	0.00375886	5257	4.93529e-09	rs3888190	0.9955
rs4788099	28855727	(A/G)	chr16	28603264	28612120	16p12.1	SULT1A2	0.0264517	0.00524877	5257	4.66526e-07	rs3888190	0.9955
rs4788099	28855727	(A/G)	chr16	28710217	28848542	16p11	ATXN2L	-0.0108522	0.00253524	5257	1.8645e-05	rs3888190	0.9955
rs4788099	28855727	(A/G)	chr16	28985662	28995858	16p11.2	SPNS1	0.0186013	0.00234466	5257	2.13108e-15	rs3888190	0.9955
rs4788099	28855727	(A/G)	chr16	28565257	28603108	16p11.2	CCDC101	-0.0263025	0.0039132	5257	1.79883e-11	rs3888190	0.9955
rs4788099	28855727	(A/G)	chr16	28853748	28858023	16p11.2	TUFM	0.0969589	0.00322917	5257	4.50371e-198	rs3888190	0.9955
rs4788100	28864673	(T/C)	chr16	28616530	28634903	16p12.1	SULT1A1	-0.0220795	0.00379474	5257	5.93989e-09	rs3888190	0.9955
rs4788100	28864673	(T/C)	chr16	28603264	28612120	16p12.1	SULT1A2	0.026805	0.00529928	5257	4.23154e-07	rs3888190	0.9955
rs4788100	28864673	(T/C)	chr16	28710217	28848542	16p11	ATXN2L	-0.0109659	0.00255967	5257	1.83486e-05	rs3888190	0.9955
rs4788100	28864673	(T/C)	chr16	28985662	28995858	16p11.2	SPNS1	0.0187841	0.00236725	5257	2.10457e-15	rs3888190	0.9955
rs4788100	28864673	(T/C)	chr16	28565257	28603108	16p11.2	CCDC101	-0.0262854	0.00395101	5257	2.87484e-11	rs3888190	0.9955
rs4788100	28864673	(T/C)	chr16	28853748	28858023	16p11.2	TUFM	0.0978425	0.00326247	5257	1.31291e-197	rs3888190	0.9955
rs4788101	28867804	(C/T)	chr16	28616530	28634903	16p12.1	SULT1A1	-0.0221069	0.00380567	5257	6.28777e-09	rs3888190	0.9955
rs4788101	28867804	(C/T)	chr16	28603264	28612120	16p12.1	SULT1A2	0.0268673	0.00531463	5257	4.29603e-07	rs3888190	0.9955
rs4788101	28867804	(C/T)	chr16	28710217	28848542	16p11	ATXN2L	-0.011006	0.00256707	5257	1.80802e-05	rs3888190	0.9955
rs4788101	28867804	(C/T)	chr16	28985662	28995858	16p11.2	SPNS1	0.0188291	0.00237408	5257	2.17225e-15	rs3888190	0.9955
rs4788101	28867804	(C/T)	chr16	28565257	28603108	16p11.2	CCDC101	-0.0262996	0.00396246	5257	3.1973e-11	rs3888190	0.9955
rs4788101	28867804	(C/T)	chr16	28853748	28858023	16p11.2	TUFM	0.0980796	0.00327221	5257	2.17185e-197	rs3888190	0.9955
rs4788102	28873398	(G/A)	chr16	28616530	28634903	16p12.1	SULT1A1	-0.0221952	0.00383251	5257	6.98377e-09	rs3888190	0.9955
rs4788102	28873398	(G/A)	chr16	28603264	28612120	16p12.1	SULT1A2	0.0270642	0.00535223	5257	4.26747e-07	rs3888190	0.9955
rs4788102	28873398	(G/A)	chr16	28710217	28848542	16p11	ATXN2L	-0.0110855	0.00258525	5257	1.80297e-05	rs3888190	0.9955
rs4788102	28873398	(G/A)	chr16	28985662	28995858	16p11.2	SPNS1	0.0189372	0.0023909	5257	2.36507e-15	rs3888190	0.9955
rs4788102	28873398	(G/A)	chr16	28565257	28603108	16p11.2	CCDC101	-0.0263821	0.00399053	5257	3.81265e-11	rs3888190	0.9955
rs4788102	28873398	(G/A)	chr16	28853748	28858023	16p11.2	TUFM	0.0986712	0.00329604	5257	6.63964e-197	rs3888190	0.9955
rs4788199	29970857	(C/G)	chr16	30006694	30017107	16p11.2	INO80E	-0.0169223	0.00261514	5257	9.74174e-11	rs4787491	0.9142
rs4788199	29970857	(C/G)	chr16	30103643	30108216	16p11.2	YPEL3	0.0575477	0.00601449	5257	1.08803e-21	rs4787491	0.9142
rs4788199	29970857	(C/G)	chr16	30116136	30124799	16p11.2	GDPD3	-0.0286518	0.00578871	5257	7.43676e-07	rs4787491	0.9142
rs4788199	29970857	(C/G)	chr16	30126916	30134530	16p11.2	MAPK3	-0.0636976	0.00499141	5257	2.69168e-37	rs4787491	0.9142
rs4788211	30015565	(C/T)	chr16	30006694	30017107	16p11.2	INO80E	-0.0172858	0.00260321	5257	3.13333e-11	rs4787491	0.9686
rs4788211	30015565	(C/T)	chr16	30103643	30108216	16p11.2	YPEL3	0.0569499	0.00599157	5257	2.0005e-21	rs4787491	0.9686
rs4788211	30015565	(C/T)	chr16	30116136	30124799	16p11.2	GDPD3	-0.0278599	0.00576661	5257	1.35682e-06	rs4787491	0.9686
rs4788211	30015565	(C/T)	chr16	30126916	30134530	16p11.2	MAPK3	-0.0632771	0.00497021	5257	3.96317e-37	rs4787491	0.9686
rs483172	219428299	(T/C)	chr2	219283853	219318221	2q35	VIL1	0.0236952	0.00277674	5257	1.42057e-17	rs492400	0.9959
rs483172	219428299	(T/C)	chr2	219433308	219461783	2q35	RQCD1	0.0746611	0.00361076	5257	5.53717e-95	rs492400	0.9959
rs483172	219428299	(T/C)	chr2	219575570	219624666	2p24.3-p24.1	TTLL4	-0.0546659	0.00454632	5257	2.65077e-33	rs492400	0.9959
rs483172	219428299	(T/C)	chr2	219314984	219474363	2q35	USP37	-0.0187005	0.00330388	5257	1.51212e-08	rs492400	0.9959
rs483172	219428299	(T/C)	chr2	219687106	219723763	2q35	PRKAG3	-0.0127298	0.00224845	5257	1.49963e-08	rs492400	0.9959
rs484085	219396684	(C/T)	chr2	219283853	219318221	2q35	VIL1	0.0234959	0.00278165	5257	2.99537e-17	rs492400	0.9918
rs484085	219396684	(C/T)	chr2	219433308	219461783	2q35	RQCD1	0.0740325	0.00362126	5257	6.81306e-93	rs492400	0.9918
rs484085	219396684	(C/T)	chr2	219575570	219624666	2p24.3-p24.1	TTLL4	-0.0548828	0.00455231	5257	1.80238e-33	rs492400	0.9918
rs484085	219396684	(C/T)	chr2	219314984	219474363	2q35	USP37	-0.0193063	0.00330721	5257	5.29428e-09	rs492400	0.9918
rs484085	219396684	(C/T)	chr2	219687106	219723763	2q35	PRKAG3	-0.0127366	0.00225184	5257	1.54884e-08	rs492400	0.9918
rs485765	219480804	(G/C)	chr2	219283853	219318221	2q35	VIL1	0.0234898	0.00278229	5257	3.10304e-17	rs492400	0.9918
rs485765	219480804	(G/C)	chr2	219433308	219461783	2q35	RQCD1	0.0737345	0.00362334	5257	4.65864e-92	rs492400	0.9918
rs485765	219480804	(G/C)	chr2	219575570	219624666	2p24.3-p24.1	TTLL4	-0.0554007	0.00455275	5257	4.56621e-34	rs492400	0.9918
rs485765	219480804	(G/C)	chr2	219314984	219474363	2q35	USP37	-0.0193529	0.00330907	5257	4.96224e-09	rs492400	0.9918
rs485765	219480804	(G/C)	chr2	219687106	219723763	2q35	PRKAG3	-0.0125146	0.00225273	5257	2.77154e-08	rs492400	0.9918
rs485975	219374250	(C/T)	chr2	219283853	219318221	2q35	VIL1	0.0221267	0.00283576	5257	6.05733e-15	rs492400	0.8899
rs485975	219374250	(C/T)	chr2	219433308	219461783	2q35	RQCD1	0.0761532	0.00368895	5257	1.1144e-94	rs492400	0.8899
rs485975	219374250	(C/T)	chr2	219575570	219624666	2p24.3-p24.1	TTLL4	-0.0502385	0.00464988	5257	3.28564e-27	rs492400	0.8899
rs485975	219374250	(C/T)	chr2	219314984	219474363	2q35	USP37	-0.0209696	0.00336387	5257	4.55378e-10	rs492400	0.8899
rs485975	219374250	(C/T)	chr2	219687106	219723763	2q35	PRKAG3	-0.0122739	0.00229239	5257	8.59417e-08	rs492400	0.8899
rs486076	219441603	(C/T)	chr2	219283853	219318221	2q35	VIL1	0.022159	0.00283509	5257	5.45412e-15	rs492400	0.8862
rs486076	219441603	(C/T)	chr2	219433308	219461783	2q35	RQCD1	0.0761675	0.00368852	5257	9.78181e-95	rs492400	0.8862
rs486076	219441603	(C/T)	chr2	219575570	219624666	2p24.3-p24.1	TTLL4	-0.0500306	0.00464895	5257	5.21915e-27	rs492400	0.8862
rs486076	219441603	(C/T)	chr2	219314984	219474363	2q35	USP37	-0.0207017	0.00336389	5257	7.55052e-10	rs492400	0.8862
rs486076	219441603	(C/T)	chr2	219687106	219723763	2q35	PRKAG3	-0.0122816	0.00229207	5257	8.40167e-08	rs492400	0.8862
rs4889530	31065918	(T/A)	chr16	31044321	31051480	16p11.2	STX4	-0.0278917	0.00386715	5257	5.49488e-13	rs9925964	0.8489
rs4889530	31065918	(T/A)	chr16	31084844	31094826	16p11.2	ZNF646	0.0152409	0.00272488	5257	2.22887e-08	rs9925964	0.8489
rs4889530	31065918	(T/A)	chr16	31119629	31124524	16p11.2	BCKDK	0.0193726	0.0031379	5257	6.66944e-10	rs9925964	0.8489
rs4889530	31065918	(T/A)	chr16	31366511	31394318	16p11.2	ITGAX	0.0566618	0.00575146	5257	6.73693e-23	rs9925964	0.8489
rs4889606	31011183	(A/G)	chr16	31044321	31051480	16p11.2	STX4	-0.0269749	0.00383593	5257	2.03369e-12	rs9925964	0.8426
rs4889606	31011183	(A/G)	chr16	31084844	31094826	16p11.2	ZNF646	0.0153987	0.002701	5257	1.19018e-08	rs9925964	0.8426
rs4889606	31011183	(A/G)	chr16	31119629	31124524	16p11.2	BCKDK	0.0176872	0.00311541	5257	1.36824e-08	rs9925964	0.8426
rs4889606	31011183	(A/G)	chr16	31366511	31394318	16p11.2	ITGAX	0.0528153	0.00571734	5257	2.51754e-20	rs9925964	0.8426
rs4889619	31128615	(C/T)	chr16	31044321	31051480	16p11.2	STX4	-0.0284689	0.00390189	5257	2.96045e-13	rs9925964	0.951
rs4889619	31128615	(C/T)	chr16	31084844	31094826	16p11.2	ZNF646	0.0149387	0.00275172	5257	5.67164e-08	rs9925964	0.951
rs4889619	31128615	(C/T)	chr16	31119629	31124524	16p11.2	BCKDK	0.0204617	0.00316751	5257	1.04793e-10	rs9925964	0.951
rs4889619	31128615	(C/T)	chr16	31366511	31394318	16p11.2	ITGAX	0.0529804	0.00581143	5257	7.75201e-20	rs9925964	0.951
rs4889620	31131174	(G/A)	chr16	31044321	31051480	16p11.2	STX4	-0.0294998	0.00392493	5257	5.64723e-14	rs9925964	1
rs4889620	31131174	(G/A)	chr16	31084844	31094826	16p11.2	ZNF646	0.015723	0.00276802	5257	1.34517e-08	rs9925964	1
rs4889620	31131174	(G/A)	chr16	31119629	31124524	16p11.2	BCKDK	0.0201272	0.00318945	5257	2.78054e-10	rs9925964	1
rs4889620	31131174	(G/A)	chr16	31129003	31143342	16p11.2	MYST1	-0.0135608	0.00312375	5257	1.41716e-05	rs9925964	1
rs4889620	31131174	(G/A)	chr16	31366511	31394318	16p11.2	ITGAX	0.0521814	0.00585228	5257	4.81594e-19	rs9925964	1
rs4889775	78592287	(A/G)	chr17	78518679	78950607	17q25.3	RPTOR	-0.0200234	0.00283234	5257	1.5544e-12	rs12940622	0.976
rs4889867	78593058	(C/T)	chr17	78518679	78950607	17q25.3	RPTOR	-0.0199103	0.00283393	5257	2.13017e-12	rs12940622	0.976
rs4890056	78591211	(T/C)	chr17	78518679	78950607	17q25.3	RPTOR	-0.0202102	0.0028321	5257	9.60136e-13	rs12940622	0.976
rs489321	219486627	(C/A)	chr2	219283853	219318221	2q35	VIL1	0.0234932	0.00278695	5257	3.46498e-17	rs492400	0.9877
rs489321	219486627	(C/A)	chr2	219433308	219461783	2q35	RQCD1	0.0734352	0.00363333	5257	7.74992e-91	rs492400	0.9877
rs489321	219486627	(C/A)	chr2	219575570	219624666	2p24.3-p24.1	TTLL4	-0.0549101	0.00456097	5257	2.2125e-33	rs492400	0.9877
rs489321	219486627	(C/A)	chr2	219314984	219474363	2q35	USP37	-0.0193478	0.00331345	5257	5.24602e-09	rs492400	0.9877
rs489321	219486627	(C/A)	chr2	219687106	219723763	2q35	PRKAG3	-0.0128581	0.00225591	5257	1.1998e-08	rs492400	0.9877
rs490483	219429052	(A/T)	chr2	219283853	219318221	2q35	VIL1	0.0220851	0.00283531	5257	6.73784e-15	rs492400	0.8899
rs490483	219429052	(A/T)	chr2	219433308	219461783	2q35	RQCD1	0.0761446	0.00368857	5257	1.1192e-94	rs492400	0.8899
rs490483	219429052	(A/T)	chr2	219575570	219624666	2p24.3-p24.1	TTLL4	-0.0502239	0.00464888	5257	3.31516e-27	rs492400	0.8899
rs490483	219429052	(A/T)	chr2	219314984	219474363	2q35	USP37	-0.0209617	0.00336356	5257	4.60553e-10	rs492400	0.8899
rs490483	219429052	(A/T)	chr2	219687106	219723763	2q35	PRKAG3	-0.0123665	0.00229203	5257	6.83628e-08	rs492400	0.8899
rs492400	219349752	(C/T)	chr2	219283853	219318221	2q35	VIL1	0.0235911	0.00278374	5257	2.35857e-17	rs492400	1
rs492400	219349752	(C/T)	chr2	219433308	219461783	2q35	RQCD1	0.0743753	0.00362413	5257	1.36365e-93	rs492400	1
rs492400	219349752	(C/T)	chr2	219575570	219624666	2p24.3-p24.1	TTLL4	-0.0551183	0.00455701	5257	1.11881e-33	rs492400	1
rs492400	219349752	(C/T)	chr2	219314984	219474363	2q35	USP37	-0.0196493	0.0033105	5257	2.9302e-09	rs492400	1
rs492400	219349752	(C/T)	chr2	219687106	219723763	2q35	PRKAG3	-0.012497	0.00225425	5257	2.96077e-08	rs492400	1
rs4926521	47674769	(G/A)	chr1	47649260	47656696	1p33	PDZK1IP1	0.181978	0.0139898	5257	1.10311e-38	rs977747	0.821
rs4926521	47674769	(G/A)	chr1	47681966	47698294	1p32	TAL1	0.0418111	0.00384344	5257	1.45848e-27	rs977747	0.821
rs4926524	47679258	(C/T)	chr1	47649260	47656696	1p33	PDZK1IP1	0.181158	0.0139918	5257	2.42803e-38	rs977747	0.8169
rs4926524	47679258	(C/T)	chr1	47681966	47698294	1p32	TAL1	0.0417121	0.00384337	5257	1.92975e-27	rs977747	0.8169
rs4926725	47679366	(A/T)	chr1	47649260	47656696	1p33	PDZK1IP1	0.181205	0.0139912	5257	2.30936e-38	rs977747	0.8169
rs4926725	47679366	(A/T)	chr1	47681966	47698294	1p32	TAL1	0.0417039	0.00384323	5257	1.9673e-27	rs977747	0.8169
rs4926726	47679486	(G/A)	chr1	47649260	47656696	1p33	PDZK1IP1	0.181958	0.0139843	5257	1.05126e-38	rs977747	0.821
rs4926726	47679486	(G/A)	chr1	47681966	47698294	1p32	TAL1	0.0417206	0.00384259	5257	1.83879e-27	rs977747	0.821
rs4929923	8639200	(T/C)	chr11	8413429	8615629	11p15.3	STK33	-0.0238677	0.00420606	5257	1.39015e-08	rs4256980	0.9416
rs4929924	8639325	(G/A)	chr11	8413429	8615629	11p15.3	STK33	-0.0240505	0.00419994	5257	1.02591e-08	rs4256980	0.9375
rs4929925	8655187	(C/A)	chr11	8413429	8615629	11p15.3	STK33	-0.0256197	0.00423543	5257	1.45826e-09	rs4256980	0.9915
rs4929926	8658376	(C/T)	chr11	8413429	8615629	11p15.3	STK33	-0.0257281	0.00423868	5257	1.2805e-09	rs4256980	0.9831
rs4929927	8658485	(A/G)	chr11	8413429	8615629	11p15.3	STK33	-0.0257296	0.00423865	5257	1.27733e-09	rs4256980	0.9831
rs4929928	8675086	(T/C)	chr11	8413429	8615629	11p15.3	STK33	-0.0258542	0.00424144	5257	1.09016e-09	rs4256980	0.9958
rs4929947	8639994	(G/C)	chr11	8413429	8615629	11p15.3	STK33	-0.0240336	0.00419976	5257	1.04902e-08	rs4256980	0.9375
rs4929948	8644530	(T/G)	chr11	8413429	8615629	11p15.3	STK33	-0.0254666	0.00423723	5257	1.85289e-09	rs4256980	0.9746
rs495855	219357858	(A/G)	chr2	219283853	219318221	2q35	VIL1	0.024	0.00278926	5257	7.66913e-18	rs492400	0.9877
rs495855	219357858	(A/G)	chr2	219433308	219461783	2q35	RQCD1	0.0751412	0.00362728	5257	2.5062e-95	rs492400	0.9877
rs495855	219357858	(A/G)	chr2	219575570	219624666	2p24.3-p24.1	TTLL4	-0.0552016	0.0045664	5257	1.21244e-33	rs492400	0.9877
rs495855	219357858	(A/G)	chr2	219314984	219474363	2q35	USP37	-0.0190186	0.00331864	5257	9.99349e-09	rs492400	0.9877
rs495855	219357858	(A/G)	chr2	219687106	219723763	2q35	PRKAG3	-0.012581	0.00225906	5257	2.56037e-08	rs492400	0.9877
rs4961713	15868769	(G/C)	chr9	15422722	15471249	9p22.3	SNAPC3	0.0139961	0.00320571	5257	1.26543e-05	rs4740619	0.8992
rs496674	219432569	(G/A)	chr2	219283853	219318221	2q35	VIL1	0.0221016	0.00283556	5257	6.46935e-15	rs492400	0.8899
rs496674	219432569	(G/A)	chr2	219433308	219461783	2q35	RQCD1	0.0761805	0.00368886	5257	9.45876e-95	rs492400	0.8899
rs496674	219432569	(G/A)	chr2	219575570	219624666	2p24.3-p24.1	TTLL4	-0.0502288	0.00464929	5257	3.31234e-27	rs492400	0.8899
rs496674	219432569	(G/A)	chr2	219314984	219474363	2q35	USP37	-0.0209302	0.00336392	5257	4.90961e-10	rs492400	0.8899
rs496674	219432569	(G/A)	chr2	219687106	219723763	2q35	PRKAG3	-0.0123687	0.00229227	5257	6.81978e-08	rs492400	0.8899
rs497983	219415189	(A/G)	chr2	219283853	219318221	2q35	VIL1	0.0236986	0.00277924	5257	1.50196e-17	rs492400	0.9918
rs497983	219415189	(A/G)	chr2	219433308	219461783	2q35	RQCD1	0.0746923	0.00361411	5257	6.88333e-95	rs492400	0.9918
rs497983	219415189	(A/G)	chr2	219575570	219624666	2p24.3-p24.1	TTLL4	-0.0547197	0.00455041	5257	2.61934e-33	rs492400	0.9918
rs497983	219415189	(A/G)	chr2	219314984	219474363	2q35	USP37	-0.0187155	0.00330669	5257	1.51471e-08	rs492400	0.9918
rs497983	219415189	(A/G)	chr2	219687106	219723763	2q35	PRKAG3	-0.0127456	0.00225038	5257	1.4808e-08	rs492400	0.9918
rs500317	219432953	(G/C)	chr2	219283853	219318221	2q35	VIL1	0.0234977	0.00278079	5257	2.91242e-17	rs492400	0.9918
rs500317	219432953	(G/C)	chr2	219433308	219461783	2q35	RQCD1	0.074097	0.0036206	5257	4.38131e-93	rs492400	0.9918
rs500317	219432953	(G/C)	chr2	219575570	219624666	2p24.3-p24.1	TTLL4	-0.0549274	0.00455079	5257	1.52388e-33	rs492400	0.9918
rs500317	219432953	(G/C)	chr2	219314984	219474363	2q35	USP37	-0.0192543	0.00330661	5257	5.78136e-09	rs492400	0.9918
rs500317	219432953	(G/C)	chr2	219687106	219723763	2q35	PRKAG3	-0.0127851	0.00225122	5257	1.35337e-08	rs492400	0.9918
rs500422	219432995	(C/A)	chr2	219283853	219318221	2q35	VIL1	0.0239774	0.00279086	5257	8.58996e-18	rs492400	0.9481
rs500422	219432995	(C/A)	chr2	219433308	219461783	2q35	RQCD1	0.0743955	0.00363377	5257	3.72068e-93	rs492400	0.9481
rs500422	219432995	(C/A)	chr2	219575570	219624666	2p24.3-p24.1	TTLL4	-0.0548481	0.00457181	5257	3.68343e-33	rs492400	0.9481
rs500422	219432995	(C/A)	chr2	219314984	219474363	2q35	USP37	-0.019192	0.00332135	5257	7.542e-09	rs492400	0.9481
rs500422	219432995	(C/A)	chr2	219687106	219723763	2q35	PRKAG3	-0.0127595	0.00226089	5257	1.66576e-08	rs492400	0.9481
rs5011520	104697516	(G/A)	chr10	104605295	104661713	10q24.32	AS3MT	-0.0531919	0.0104019	5257	3.15964e-07	rs11191560	0.9756
rs5011520	104697516	(G/A)	chr10	104846932	104953260	10q24.32	NT5C2	0.0713994	0.00730779	5257	1.50969e-22	rs11191560	0.9756
rs503188	219463804	(G/A)	chr2	219283853	219318221	2q35	VIL1	0.0238259	0.00278062	5257	1.04783e-17	rs492400	0.9959
rs503188	219463804	(G/A)	chr2	219433308	219461783	2q35	RQCD1	0.0744146	0.00361809	5257	5.38039e-94	rs492400	0.9959
rs503188	219463804	(G/A)	chr2	219575570	219624666	2p24.3-p24.1	TTLL4	-0.0551495	0.00455176	5257	8.68164e-34	rs492400	0.9959
rs503188	219463804	(G/A)	chr2	219314984	219474363	2q35	USP37	-0.0187777	0.00330862	5257	1.38386e-08	rs492400	0.9959
rs503188	219463804	(G/A)	chr2	219687106	219723763	2q35	PRKAG3	-0.0125254	0.00225191	5257	2.66544e-08	rs492400	0.9959
rs508157	219435288	(G/A)	chr2	219283853	219318221	2q35	VIL1	0.0237934	0.00277614	5257	1.02866e-17	rs492400	0.9959
rs508157	219435288	(G/A)	chr2	219433308	219461783	2q35	RQCD1	0.0745086	0.0036107	5257	1.31715e-94	rs492400	0.9959
rs508157	219435288	(G/A)	chr2	219575570	219624666	2p24.3-p24.1	TTLL4	-0.0549867	0.00454451	5257	1.06148e-33	rs492400	0.9959
rs508157	219435288	(G/A)	chr2	219314984	219474363	2q35	USP37	-0.0188654	0.00330306	5257	1.11989e-08	rs492400	0.9959
rs508157	219435288	(G/A)	chr2	219687106	219723763	2q35	PRKAG3	-0.0126393	0.00224818	5257	1.88734e-08	rs492400	0.9959
rs511080	219334613	(G/A)	chr2	219283853	219318221	2q35	VIL1	0.0237311	0.00278476	5257	1.57122e-17	rs492400	0.9918
rs511080	219334613	(G/A)	chr2	219433308	219461783	2q35	RQCD1	0.0742624	0.00362643	5257	3.37409e-93	rs492400	0.9918
rs511080	219334613	(G/A)	chr2	219575570	219624666	2p24.3-p24.1	TTLL4	-0.0549008	0.00455923	5257	2.14575e-33	rs492400	0.9918
rs511080	219334613	(G/A)	chr2	219314984	219474363	2q35	USP37	-0.0195693	0.00331165	5257	3.43687e-09	rs492400	0.9918
rs511080	219334613	(G/A)	chr2	219687106	219723763	2q35	PRKAG3	-0.0127109	0.00225502	5257	1.73333e-08	rs492400	0.9918
rs514356	219375018	(C/T)	chr2	219283853	219318221	2q35	VIL1	0.0221204	0.00283508	5257	6.07489e-15	rs492400	0.8899
rs514356	219375018	(C/T)	chr2	219433308	219461783	2q35	RQCD1	0.0761239	0.00368813	5257	1.19483e-94	rs492400	0.8899
rs514356	219375018	(C/T)	chr2	219575570	219624666	2p24.3-p24.1	TTLL4	-0.0502196	0.00464873	5257	3.33604e-27	rs492400	0.8899
rs514356	219375018	(C/T)	chr2	219314984	219474363	2q35	USP37	-0.0209714	0.00336303	5257	4.49326e-10	rs492400	0.8899
rs514356	219375018	(C/T)	chr2	219687106	219723763	2q35	PRKAG3	-0.0122682	0.00229183	5257	8.65078e-08	rs492400	0.8899
rs514799	219411203	(A/G)	chr2	219283853	219318221	2q35	VIL1	0.0220879	0.00283602	5257	6.78912e-15	rs492400	0.8899
rs514799	219411203	(A/G)	chr2	219433308	219461783	2q35	RQCD1	0.0761285	0.00368949	5257	1.36304e-94	rs492400	0.8899
rs514799	219411203	(A/G)	chr2	219575570	219624666	2p24.3-p24.1	TTLL4	-0.0502404	0.00465003	5257	3.28379e-27	rs492400	0.8899
rs514799	219411203	(A/G)	chr2	219314984	219474363	2q35	USP37	-0.020984	0.00336425	5257	4.45032e-10	rs492400	0.8899
rs514799	219411203	(A/G)	chr2	219687106	219723763	2q35	PRKAG3	-0.0123572	0.00229254	5257	7.0392e-08	rs492400	0.8899
rs520095	219329485	(C/T)	chr2	219283853	219318221	2q35	VIL1	0.0239353	0.00278215	5257	7.75472e-18	rs492400	0.9959
rs520095	219329485	(C/T)	chr2	219433308	219461783	2q35	RQCD1	0.0748644	0.00361834	5257	4.24084e-95	rs492400	0.9959
rs520095	219329485	(C/T)	chr2	219575570	219624666	2p24.3-p24.1	TTLL4	-0.0547389	0.00455715	5257	3.08604e-33	rs492400	0.9959
rs520095	219329485	(C/T)	chr2	219314984	219474363	2q35	USP37	-0.0190611	0.00331066	5257	8.53768e-09	rs492400	0.9959
rs520095	219329485	(C/T)	chr2	219687106	219723763	2q35	PRKAG3	-0.0126705	0.00225339	5257	1.87805e-08	rs492400	0.9959
rs522377	219437476	(T/C)	chr2	219283853	219318221	2q35	VIL1	0.0237996	0.00277607	5257	1.00726e-17	rs492400	0.9959
rs522377	219437476	(T/C)	chr2	219433308	219461783	2q35	RQCD1	0.0745064	0.00361059	5257	1.31733e-94	rs492400	0.9959
rs522377	219437476	(T/C)	chr2	219575570	219624666	2p24.3-p24.1	TTLL4	-0.0549623	0.00454454	5257	1.13421e-33	rs492400	0.9959
rs522377	219437476	(T/C)	chr2	219314984	219474363	2q35	USP37	-0.0188421	0.00330306	5257	1.16739e-08	rs492400	0.9959
rs522377	219437476	(T/C)	chr2	219687106	219723763	2q35	PRKAG3	-0.0126177	0.00224816	5257	1.99464e-08	rs492400	0.9959
rs523305	219402691	(T/C)	chr2	219283853	219318221	2q35	VIL1	0.0221026	0.00283664	5257	6.60618e-15	rs492400	0.8899
rs523305	219402691	(T/C)	chr2	219433308	219461783	2q35	RQCD1	0.0761327	0.00369042	5257	1.48181e-94	rs492400	0.8899
rs523305	219402691	(T/C)	chr2	219575570	219624666	2p24.3-p24.1	TTLL4	-0.0502397	0.00465111	5257	3.3811e-27	rs492400	0.8899
rs523305	219402691	(T/C)	chr2	219314984	219474363	2q35	USP37	-0.0209885	0.00336493	5257	4.44847e-10	rs492400	0.8899
rs523305	219402691	(T/C)	chr2	219687106	219723763	2q35	PRKAG3	-0.012346	0.00229305	5257	7.28111e-08	rs492400	0.8899
rs523396	219338789	(T/G)	chr2	219283853	219318221	2q35	VIL1	0.0237143	0.00278488	5257	1.66058e-17	rs492400	0.9918
rs523396	219338789	(T/G)	chr2	219433308	219461783	2q35	RQCD1	0.074254	0.00362654	5257	3.58704e-93	rs492400	0.9918
rs523396	219338789	(T/G)	chr2	219575570	219624666	2p24.3-p24.1	TTLL4	-0.0549084	0.00455923	5257	2.10252e-33	rs492400	0.9918
rs523396	219338789	(T/G)	chr2	219314984	219474363	2q35	USP37	-0.0195492	0.00331169	5257	3.56775e-09	rs492400	0.9918
rs523396	219338789	(T/G)	chr2	219687106	219723763	2q35	PRKAG3	-0.0127111	0.00225505	5257	1.73296e-08	rs492400	0.9918
rs523937	219437596	(G/C)	chr2	219283853	219318221	2q35	VIL1	0.0221385	0.00283615	5257	5.91132e-15	rs492400	0.8862
rs523937	219437596	(G/C)	chr2	219433308	219461783	2q35	RQCD1	0.0762025	0.00368981	5257	9.33425e-95	rs492400	0.8862
rs523937	219437596	(G/C)	chr2	219575570	219624666	2p24.3-p24.1	TTLL4	-0.05013	0.0046503	5257	4.28179e-27	rs492400	0.8862
rs523937	219437596	(G/C)	chr2	219314984	219474363	2q35	USP37	-0.0207854	0.00336492	5257	6.52937e-10	rs492400	0.8862
rs523937	219437596	(G/C)	chr2	219687106	219723763	2q35	PRKAG3	-0.0123329	0.00229284	5257	7.49619e-08	rs492400	0.8862
rs524012	219433273	(T/G)	chr2	219283853	219318221	2q35	VIL1	0.0234495	0.00278257	5257	3.53848e-17	rs492400	0.9918
rs524012	219433273	(T/G)	chr2	219433308	219461783	2q35	RQCD1	0.0738715	0.00362543	5257	2.73553e-92	rs492400	0.9918
rs524012	219433273	(T/G)	chr2	219575570	219624666	2p24.3-p24.1	TTLL4	-0.0547078	0.00455392	5257	3.02412e-33	rs492400	0.9918
rs524012	219433273	(T/G)	chr2	219314984	219474363	2q35	USP37	-0.0194812	0.00330787	5257	3.87674e-09	rs492400	0.9918
rs524012	219433273	(T/G)	chr2	219687106	219723763	2q35	PRKAG3	-0.0128326	0.00225251	5257	1.21915e-08	rs492400	0.9918
rs524902	219433357	(A/C)	chr2	219283853	219318221	2q35	VIL1	0.0237476	0.00277655	5257	1.20003e-17	rs492400	0.9959
rs524902	219433357	(A/C)	chr2	219433308	219461783	2q35	RQCD1	0.0745688	0.00361091	5257	9.57047e-95	rs492400	0.9959
rs524902	219433357	(A/C)	chr2	219575570	219624666	2p24.3-p24.1	TTLL4	-0.0549325	0.00454522	5257	1.25591e-33	rs492400	0.9959
rs524902	219433357	(A/C)	chr2	219314984	219474363	2q35	USP37	-0.0188222	0.00330348	5257	1.21437e-08	rs492400	0.9959
rs524902	219433357	(A/C)	chr2	219687106	219723763	2q35	PRKAG3	-0.0126963	0.00224838	5257	1.63402e-08	rs492400	0.9959
rs526134	219402371	(G/A)	chr2	219283853	219318221	2q35	VIL1	0.0235076	0.00278241	5257	2.9471e-17	rs492400	0.9918
rs526134	219402371	(G/A)	chr2	219433308	219461783	2q35	RQCD1	0.0740573	0.00362233	5257	6.70324e-93	rs492400	0.9918
rs526134	219402371	(G/A)	chr2	219575570	219624666	2p24.3-p24.1	TTLL4	-0.0548923	0.00455352	5257	1.82723e-33	rs492400	0.9918
rs526134	219402371	(G/A)	chr2	219314984	219474363	2q35	USP37	-0.0192942	0.00330819	5257	5.46802e-09	rs492400	0.9918
rs526134	219402371	(G/A)	chr2	219687106	219723763	2q35	PRKAG3	-0.0127635	0.00225245	5257	1.45767e-08	rs492400	0.9918
rs526897	219433597	(G/A)	chr2	219283853	219318221	2q35	VIL1	0.0220937	0.00283613	5257	6.69577e-15	rs492400	0.8899
rs526897	219433597	(G/A)	chr2	219433308	219461783	2q35	RQCD1	0.076188	0.00368978	5257	1.0091e-94	rs492400	0.8899
rs526897	219433597	(G/A)	chr2	219575570	219624666	2p24.3-p24.1	TTLL4	-0.050185	0.00464998	5257	3.73387e-27	rs492400	0.8899
rs526897	219433597	(G/A)	chr2	219314984	219474363	2q35	USP37	-0.0208418	0.00336469	5257	5.85509e-10	rs492400	0.8899
rs526897	219433597	(G/A)	chr2	219687106	219723763	2q35	PRKAG3	-0.0123681	0.00229275	5257	6.87397e-08	rs492400	0.8899
rs529474	219463283	(C/T)	chr2	219283853	219318221	2q35	VIL1	0.0238264	0.00278054	5257	1.04397e-17	rs492400	0.9959
rs529474	219463283	(C/T)	chr2	219433308	219461783	2q35	RQCD1	0.0744176	0.00361793	5257	5.18877e-94	rs492400	0.9959
rs529474	219463283	(C/T)	chr2	219575570	219624666	2p24.3-p24.1	TTLL4	-0.0551415	0.00455165	5257	8.83568e-34	rs492400	0.9959
rs529474	219463283	(C/T)	chr2	219314984	219474363	2q35	USP37	-0.018778	0.00330853	5257	1.38171e-08	rs492400	0.9959
rs529474	219463283	(C/T)	chr2	219687106	219723763	2q35	PRKAG3	-0.0125272	0.00225185	5257	2.65021e-08	rs492400	0.9959
rs532425	219434194	(A/G)	chr2	219283853	219318221	2q35	VIL1	0.022118	0.00283604	5257	6.24472e-15	rs492400	0.8862
rs532425	219434194	(A/G)	chr2	219433308	219461783	2q35	RQCD1	0.0762046	0.00368963	5257	9.03344e-95	rs492400	0.8862
rs532425	219434194	(A/G)	chr2	219575570	219624666	2p24.3-p24.1	TTLL4	-0.050175	0.0046499	5257	3.81453e-27	rs492400	0.8862
rs532425	219434194	(A/G)	chr2	219314984	219474363	2q35	USP37	-0.0208188	0.00336466	5257	6.11261e-10	rs492400	0.8862
rs532425	219434194	(A/G)	chr2	219687106	219723763	2q35	PRKAG3	-0.0123569	0.00229271	5257	7.05998e-08	rs492400	0.8862
rs532475	219434208	(C/T)	chr2	219283853	219318221	2q35	VIL1	0.0235124	0.00278087	5257	2.79013e-17	rs492400	0.9877
rs532475	219434208	(C/T)	chr2	219433308	219461783	2q35	RQCD1	0.0741158	0.00362067	5257	3.97306e-93	rs492400	0.9877
rs532475	219434208	(C/T)	chr2	219575570	219624666	2p24.3-p24.1	TTLL4	-0.0549192	0.00455101	5257	1.56865e-33	rs492400	0.9877
rs532475	219434208	(C/T)	chr2	219314984	219474363	2q35	USP37	-0.019235	0.00330678	5257	5.99728e-09	rs492400	0.9877
rs532475	219434208	(C/T)	chr2	219687106	219723763	2q35	PRKAG3	-0.012775	0.00225132	5257	1.39144e-08	rs492400	0.9877
rs533760	219381405	(T/C)	chr2	219283853	219318221	2q35	VIL1	0.0220976	0.00283377	5257	6.292e-15	rs492400	0.8899
rs533760	219381405	(T/C)	chr2	219433308	219461783	2q35	RQCD1	0.0760464	0.0036867	5257	1.56287e-94	rs492400	0.8899
rs533760	219381405	(T/C)	chr2	219575570	219624666	2p24.3-p24.1	TTLL4	-0.0501652	0.0046466	5257	3.5913e-27	rs492400	0.8899
rs533760	219381405	(T/C)	chr2	219314984	219474363	2q35	USP37	-0.020973	0.00336136	5257	4.39136e-10	rs492400	0.8899
rs533760	219381405	(T/C)	chr2	219687106	219723763	2q35	PRKAG3	-0.0122539	0.00229073	5257	8.82719e-08	rs492400	0.8899
rs535830	219372233	(C/G)	chr2	219283853	219318221	2q35	VIL1	0.0237364	0.00278107	5257	1.4019e-17	rs492400	0.9959
rs535830	219372233	(C/G)	chr2	219433308	219461783	2q35	RQCD1	0.0746473	0.00361719	5257	1.28319e-94	rs492400	0.9959
rs535830	219372233	(C/G)	chr2	219575570	219624666	2p24.3-p24.1	TTLL4	-0.0547107	0.00455399	5257	3.00675e-33	rs492400	0.9959
rs535830	219372233	(C/G)	chr2	219314984	219474363	2q35	USP37	-0.0188353	0.00330856	5257	1.24896e-08	rs492400	0.9959
rs535830	219372233	(C/G)	chr2	219687106	219723763	2q35	PRKAG3	-0.012671	0.00225191	5257	1.83604e-08	rs492400	0.9959
rs537520	219381852	(T/C)	chr2	219283853	219318221	2q35	VIL1	0.0234815	0.0027792	5257	2.93742e-17	rs492400	0.9918
rs537520	219381852	(T/C)	chr2	219433308	219461783	2q35	RQCD1	0.0739116	0.00361942	5257	1.0918e-92	rs492400	0.9918
rs537520	219381852	(T/C)	chr2	219575570	219624666	2p24.3-p24.1	TTLL4	-0.0547507	0.00454852	5257	2.26981e-33	rs492400	0.9918
rs537520	219381852	(T/C)	chr2	219314984	219474363	2q35	USP37	-0.019311	0.00330404	5257	5.07591e-09	rs492400	0.9918
rs537520	219381852	(T/C)	chr2	219687106	219723763	2q35	PRKAG3	-0.0126655	0.00224983	5257	1.80707e-08	rs492400	0.9918
rs538483	219458656	(T/C)	chr2	219283853	219318221	2q35	VIL1	0.0235741	0.00278456	5257	2.53922e-17	rs492400	0.9877
rs538483	219458656	(T/C)	chr2	219433308	219461783	2q35	RQCD1	0.074064	0.00362595	5257	9.80927e-93	rs492400	0.9877
rs538483	219458656	(T/C)	chr2	219575570	219624666	2p24.3-p24.1	TTLL4	-0.0549383	0.0045575	5257	1.83714e-33	rs492400	0.9877
rs538483	219458656	(T/C)	chr2	219314984	219474363	2q35	USP37	-0.0190967	0.00331158	5257	8.08622e-09	rs492400	0.9877
rs538483	219458656	(T/C)	chr2	219687106	219723763	2q35	PRKAG3	-0.0126974	0.00225442	5257	1.77918e-08	rs492400	0.9877
rs539451	219426972	(T/C)	chr2	219283853	219318221	2q35	VIL1	0.023691	0.00277683	5257	1.44256e-17	rs492400	0.9959
rs539451	219426972	(T/C)	chr2	219433308	219461783	2q35	RQCD1	0.0746632	0.00361082	5257	5.5102e-95	rs492400	0.9959
rs539451	219426972	(T/C)	chr2	219575570	219624666	2p24.3-p24.1	TTLL4	-0.0546728	0.00454641	5257	2.61032e-33	rs492400	0.9959
rs539451	219426972	(T/C)	chr2	219314984	219474363	2q35	USP37	-0.0186938	0.00330397	5257	1.53161e-08	rs492400	0.9959
rs539451	219426972	(T/C)	chr2	219687106	219723763	2q35	PRKAG3	-0.0127293	0.00224851	5257	1.50319e-08	rs492400	0.9959
rs545460	219392159	(A/G)	chr2	219283853	219318221	2q35	VIL1	0.0236773	0.00278005	5257	1.63915e-17	rs492400	0.9959
rs545460	219392159	(A/G)	chr2	219433308	219461783	2q35	RQCD1	0.0746079	0.00361617	5257	1.42445e-94	rs492400	0.9959
rs545460	219392159	(A/G)	chr2	219575570	219624666	2p24.3-p24.1	TTLL4	-0.0547245	0.00455183	5257	2.70534e-33	rs492400	0.9959
rs545460	219392159	(A/G)	chr2	219314984	219474363	2q35	USP37	-0.0187529	0.00330731	5257	1.42684e-08	rs492400	0.9959
rs545460	219392159	(A/G)	chr2	219687106	219723763	2q35	PRKAG3	-0.0127077	0.00225094	5257	1.64707e-08	rs492400	0.9959
rs545779	219336108	(A/G)	chr2	219283853	219318221	2q35	VIL1	0.0237178	0.00278613	5257	1.6978e-17	rs492400	0.9918
rs545779	219336108	(A/G)	chr2	219433308	219461783	2q35	RQCD1	0.0742804	0.00362826	5257	3.77014e-93	rs492400	0.9918
rs545779	219336108	(A/G)	chr2	219575570	219624666	2p24.3-p24.1	TTLL4	-0.0549448	0.00456133	5257	2.04109e-33	rs492400	0.9918
rs545779	219336108	(A/G)	chr2	219314984	219474363	2q35	USP37	-0.0195743	0.00331318	5257	3.46267e-09	rs492400	0.9918
rs545779	219336108	(A/G)	chr2	219687106	219723763	2q35	PRKAG3	-0.012712	0.0022561	5257	1.75562e-08	rs492400	0.9918
rs548521	219328681	(C/T)	chr2	219283853	219318221	2q35	VIL1	0.0239419	0.00278223	5257	7.61226e-18	rs492400	0.9959
rs548521	219328681	(C/T)	chr2	219433308	219461783	2q35	RQCD1	0.0748745	0.00361862	5257	4.13914e-95	rs492400	0.9959
rs548521	219328681	(C/T)	chr2	219575570	219624666	2p24.3-p24.1	TTLL4	-0.0547379	0.00455733	5257	3.11226e-33	rs492400	0.9959
rs548521	219328681	(C/T)	chr2	219314984	219474363	2q35	USP37	-0.0190537	0.00331078	5257	8.66208e-09	rs492400	0.9959
rs548521	219328681	(C/T)	chr2	219687106	219723763	2q35	PRKAG3	-0.0126761	0.00225346	5257	1.85326e-08	rs492400	0.9959
rs549026	219339283	(T/C)	chr2	219283853	219318221	2q35	VIL1	0.022188	0.00283771	5257	5.32545e-15	rs492400	0.8899
[truncated: 1,426 more rows]

## Sheet: ST3_transcript_BMI
Supplementary Table 3. The Transcript-BMI Association Results in Discovery (FHS) Sample with PBMI<3.6x10-5.
Gene Symbol	CHR	Gene Start	Gene End	Chromosomal Region	BETABMI	SEBMI	NBMI	PBMI	GWAS tag SNP
AHSP	chr16	31529216	31575559	16p11.2	0.0425148	0.00193936	5619	1.59819e-106	rs9925964
IGF2BP2	chr3	185361541	185542812	3q27.2	0.02331	0.00111659	5619	8.84973e-97	rs1516725
TNS1	chr2	218664522	218898096	2q35-q36	0.0119262	0.00058637	5619	5.8087e-92	rs492400
CCNI	chr4	77921687	77997252	4q21.1	0.0128125	0.000630528	5619	8.52161e-92	rs17001654
CTNNAL1	chr9	111704190	111775804	9q31.2	0.0221884	0.00113738	5619	9.32488e-85	rs6477694
POLR1D	chr13	28194903	28271155	13q12.2	0.0167206	0.000891839	5619	1.99492e-78	rs12016871
GDE1	chr16	19513026	19533509	16p12-p11.2	0.00962238	0.000543281	5619	3.41091e-70	rs12446632
RIOK3	chr18	20907037	21066547	18q11.2	0.0164907	0.000946203	5619	5.02944e-68	rs1808579
SLC1A5	chr19	47277969	47291841	19q13.3	0.0149423	0.000859223	5619	9.74224e-68	rs3810291
C5orf4	chr5	154197195	154239812	5q31-q32	0.0170401	0.00100373	5619	1.22076e-64	rs7715256
SNX3	chr6	108505502	108615480	6q21	0.012112	0.00072351	5619	6.63226e-63	rs9400239
DPCD	chr10	103330337	103370444	10q24.32	0.016628	0.00100033	5619	4.78656e-62	rs17094222
C18orf8	chr18	21083455	21111835	18q11.2	0.00745961	0.000451215	5619	2.14826e-61	rs1808579
DNAJB2	chr2	220144061	220152056	2q32-q34	0.0085559	0.000529341	5619	9.15346e-59	rs492400
AP2S1	chr19	47341440	47379250	19q13.2-q13.3	0.00922788	0.000602903	5619	7.0003e-53	rs3810291
POLL	chr10	103315962	103348039	10q23	0.00625578	0.000421242	5619	6.87471e-50	rs17094222
ACP1	chr2	263676	292090	2p25	0.0136323	0.000931088	5619	1.53181e-48	rs13021737
CHUK	chr10	101948125	101989355	10q24-q25	-0.00614341	0.000444385	5619	1.81327e-43	rs17094222
TAL1	chr1	47681966	47698294	1p32	0.00618383	0.000450181	5619	6.15122e-43	rs977747
GYPB	chr4	144917271	144940496	4q28-q31	0.0158835	0.00115983	5619	1.09255e-42	rs11727676
RILP	chr17	1549453	1553382	17p13.3	0.00926103	0.000684579	5619	1.06801e-41	rs9914578
C2orf24	chr2	220036027	220042867	2q35	0.0102361	0.000761802	5619	3.68683e-41	rs492400
KLC3	chr19	45836702	45854771	19q13	0.00606866	0.000455373	5619	1.61752e-40	rs2287019
STXBP1	chr9	130374564	130457440	9q34.1	0.00529434	0.00040702	5619	1.10806e-38	rs10733682
TMEM9B	chr11	8968768	8986720	11p15.3	0.00814827	0.000635246	5619	1.15817e-37	rs4256980
CDK6	chr7	92229773	92472744	7q21-q22	0.00531129	0.000420508	5619	1.43098e-36	rs9641123
SLC43A2	chr17	1477198	1532170	17p13.3	-0.00621969	0.000493701	5619	2.16303e-36	rs9914578
CORO1A	chr16	30194428	30272795	16p11.2	-0.00652227	0.000519806	5619	4.10252e-36	rs9925964
STXBP3	chr1	109289259	109352139	1p13.3	-0.00565977	0.000459987	5619	8.59944e-35	rs17024393
CCNG2	chr4	78077988	78354532	4q21.1	-0.00524382	0.000438232	5619	5.36419e-33	rs17001654
GTF3A	chr13	27980278	28009958	13q12.3-q13.1	0.00628906	0.000526048	5619	6.09106e-33	rs12016871
UBA52	chr19	18682649	18688269	19p13.1-p12	0.00517284	0.000434423	5619	1.08322e-32	rs17724992
PIK3R2	chr19	18263646	18281333	19q13.2-q13.4	0.00330215	0.000278262	5619	1.75545e-32	rs17724992
PLVAP	chr19	17458930	17504252	19p13.2	0.00782902	0.000666291	5619	7.04946e-32	rs17724992
CORO7	chr16	4403040	4466953	16p13.3	-0.00268442	0.000228667	5619	8.00238e-32	rs758747
TCF7L2	chr10	114710035	114937459	10q25.3	0.00957481	0.000826047	5619	4.57098e-31	rs7903146
SLC25A36	chr3	140660638	140698777	3q23	-0.0069046	0.000598157	5619	7.99794e-31	rs16851483
LNX2	chr13	28114884	28195317	13q12.2	0.00708402	0.000617537	5619	1.83645e-30	rs12016871
HEPACAM2	chr7	92817792	92987745	7q21.3	0.00889187	0.000775949	5619	2.11084e-30	rs9641123
SIAH1	chr16	48389851	48419291	16q12	-0.00545615	0.000485329	5619	2.53069e-29	rs2080454
CISD2	chr4	103747705	103818931	4q24	0.0135464	0.00120844	5619	3.6516e-29	rs13107325
ELL	chr19	18553476	18632917	19p13.1	-0.00427772	0.000381752	5619	3.83179e-29	rs17724992
MFSD2B	chr2	24232900	24286546	2p23.3	0.00525646	0.000470904	5619	6.22243e-29	rs10182181
MMP25	chr16	3096603	3110722	16p13.3	-0.00525017	0.000479254	5619	6.29598e-28	rs758747
FZD5	chr2	208627330	208629661	2q33.3	0.00706106	0.00066067	5619	1.1617e-26	rs17203016
SEPT11	chr4	77828245	77961308	4q21.1	0.00556165	0.000526	5619	3.95569e-26	rs17001654
YPEL3	chr16	30103643	30108216	16p11.2	0.00682531	0.000657798	5619	3.18881e-25	rs4787491
CTDSP1	chr2	219263087	219270663	2q35	-0.00420934	0.000412725	5619	2.0053e-24	rs492400
TLR4	chr9	120466513	120630329	9q33.1	-0.00660683	0.000653026	5619	4.63222e-24	rs1928295
C9orf5	chr9	111777441	111896422	9q31	0.00488068	0.000490259	5619	2.39078e-23	rs6477694
INPP5K	chr17	1397872	1420088	17p13.3	0.00424509	0.000429375	5619	4.7557e-23	rs9914578
FKBP8	chr19	18642580	18654848	19p12	0.0107277	0.00108562	5619	5.00326e-23	rs17724992
KYNU	chr2	143506583	143800099	2q22.2	-0.00701101	0.000709735	5619	5.16781e-23	rs2121279
RCHY1	chr4	76252952	76439630	4q21.1	-0.00535175	0.000542363	5619	5.76012e-23	rs17001654
EIF4A2	chr3	186478942	186508048	3q28	-0.0037813	0.000386686	5619	1.38954e-22	rs1516725
PAG1	chr8	81827648	82144197	8q21.13	0.00612615	0.000634536	5619	4.70271e-22	rs16907751
FLT3	chr13	28574742	28674729	13q12	-0.00709623	0.000737282	5619	6.27925e-22	rs12016871
OLFM4	chr13	53584428	53708870	13q14.3	0.0104066	0.0010863	5619	9.72162e-22	rs12429545
TFDP2	chr3	141647438	141868353	3q23	0.00701241	0.00073555	5619	1.51969e-21	rs16851483
LARP1	chr5	153995755	154197154	5q33.2	0.00602595	0.000632334	5619	1.57737e-21	rs7715256
CD2BP2	chr16	30362096	30366662	16p11.2	-0.00592399	0.000626785	5619	3.34349e-21	rs9925964
SORT1	chr1	109850942	109940573	1p13.3|1p21.3-p13.1	0.00501903	0.000531487	5619	3.60998e-21	rs17024393
C6orf106	chr6	34551807	34664636	6p21.31	0.0039052	0.000423386	5619	2.86925e-20	rs205262
TMC5	chr16	19451328	19510435	16p12.3	0.00343152	0.000372063	5619	2.89035e-20	rs12446632
ZNF267	chr16	31822754	31928658	16p11.2	-0.00624941	0.00068131	5619	4.61605e-20	rs9925964
QKI	chr6	163764278	164040472	6q26	-0.00387989	0.000425782	5619	8.0599e-20	rs13191362
ZNF646	chr16	31084844	31094826	16p11.2	-0.00292952	0.00032219	5619	9.67538e-20	rs9925964
BRWD1	chr21	40557409	40693462	21q22.2	-0.00365112	0.000401835	5619	1.02633e-19	rs2836754
GFM2	chr5	74016515	74063187	5q13	-0.00345411	0.000384471	5619	2.60909e-19	rs2112347
SCFD1	chr14	31091515	31223811	14q12	-0.00526972	0.000590399	5619	4.4292e-19	rs11847697
NAPA	chr19	47990913	48018866	19q13.33	0.00465409	0.000522089	5619	4.90586e-19	rs3810291
MTIF3	chr13	28007481	28042330	13q12.2	0.00458857	0.00051606	5619	6.02622e-19	rs12016871
PDZK1IP1	chr1	47649260	47656696	1p33	0.0143599	0.00162316	5619	8.99657e-19	rs977747
PIK3C3	chr18	39280030	39731707	18q12.3	-0.00327909	0.000371656	5619	1.11508e-18	rs7239883
NUP88	chr17	5264268	5323480	17p13.2	0.00493553	0.000561027	5619	1.40119e-18	rs1000940
GALNT10	chr5	153570277	153800541	5q33.2	0.00302859	0.000346907	5619	2.54135e-18	rs7715256
GPR77	chr19	47840371	47845272	19q13.33	-0.00590657	0.00068175	5619	4.56119e-18	rs3810291
SLC25A11	chr17	4840445	4843442	17p13.3	-0.00486476	0.000563365	5619	5.86363e-18	rs1000940
HRH4	chr18	22040593	22064292	18q11.2	-0.00801385	0.000930629	5619	7.22922e-18	rs1808579
FNBP4	chr11	47737659	47789081	11p11.2	0.00389939	0.000465309	5619	5.28375e-17	rs3817334
ACSL5	chr10	114115380	114188129	10q25.1-q25.2	0.00365971	0.000439801	5619	8.70124e-17	rs7903146
GAA	chr17	78075282	78093664	17q25.2-q25.3	-0.00218342	0.000262603	5619	9.21327e-17	rs12940622
NA	chr18	21624149	21625242	NA	0.0070813	0.000867412	5619	3.24864e-16	rs1808579
NT5C2	chr10	104846932	104953260	10q24.32	-0.00405117	0.000496751	5619	3.48197e-16	rs11191560
AMPD2	chr1	110162469	110197413	1p13.3	-0.00316701	0.000395475	5619	1.16493e-15	rs17024393
RAB10	chr2	26256835	26367556	2p23.3	0.00275741	0.000346169	5619	1.64558e-15	rs11126666
USO1	chr4	76649787	76735435	4q21.1	-0.00339129	0.000428202	5619	2.37795e-15	rs17001654
NFKB1	chr4	103349499	103538458	4q24	0.00422564	0.000534261	5619	2.58813e-15	rs13107325
C17orf56	chr17	79202079	79212833	17q25.3	-0.00262913	0.000334092	5619	3.56107e-15	rs12940622
FAM134A	chr2	220040963	220050190	2q35	0.00352332	0.000448666	5619	4.06581e-15	rs492400
UPF1	chr19	18942757	18979030	19p13.2-p13.11	-0.0023533	0.000300009	5619	4.36131e-15	rs17724992
MCM9	chr6	119217233	119256365	6q22.31	-0.00411718	0.000528303	5619	6.53251e-15	rs9374842
BTRC	chr10	103113845	103317075	10q24.32	0.00320322	0.000411866	5619	7.40602e-15	rs17094222
PDK4	chr7	95212815	95225827	7q21.3	0.00580843	0.000754063	5619	1.33069e-14	rs6465468
ZNF230	chr19	44507004	44518062	19q13.31	-0.00469665	0.000613411	5619	1.90893e-14	rs2075650
TIGD7	chr16	3340222	3356236	16p13.3	-0.00478005	0.000624531	5619	1.95098e-14	rs758747
TAF13	chr1	109583660	109608854	1p13.3	-0.00538641	0.000704443	5619	2.06779e-14	rs17024393
GBE1	chr3	81443838	81810902	3p12.3	-0.0036008	0.00047313	5619	2.72825e-14	rs3849570
PARP6	chr15	72533542	72566360	15q23	0.00358044	0.000470695	5619	2.8116e-14	rs7164727
MNT	chr17	2287388	2304404	17p13.3	-0.00228959	0.000301179	5619	2.91379e-14	rs9914578
ERG	chr21	39722417	40033695	21q22.3	0.00266565	0.000351231	5619	3.21291e-14	rs2836754
POR	chr7	75544391	75616140	7q11.2	-0.00255125	0.000338109	5619	4.49984e-14	rs1167827
TTC17	chr11	43380428	43516451	11p11.2	0.00270829	0.000361615	5619	6.91741e-14	rs2176598
PTBP2	chr1	97187217	97372055	1p21.3	-0.00404791	0.000540736	5619	7.10443e-14	rs11165643
PIGK	chr1	77554681	77706112	1p31.1	-0.00400866	0.000539489	5619	1.08207e-13	rs12401738
TSHZ2	chr20	51588767	52085233	20q13.2	0.00606205	0.000817245	5619	1.19204e-13	rs6091540
RASA2	chr3	141197059	141379229	3q22-q23	-0.00256963	0.000348152	5619	1.57381e-13	rs16851483
CUTC	chr10	101491922	101515924	10q24.2	-0.00323498	0.000441187	5619	2.25993e-13	rs17094222
ATG9A	chr2	220073555	220094343	2q35	0.00356499	0.000488042	5619	2.77908e-13	rs492400
TTC39C	chr18	21570867	21715912	18q11.2	0.0040711	0.000557708	5619	2.88404e-13	rs1808579
IFI30	chr19	18284526	18289138	19p13.1	0.00431371	0.000591276	5619	2.9732e-13	rs17724992
VPS37B	chr12	123349882	123380971	12q24.31	-0.00256846	0.000352977	5619	3.42396e-13	rs11057405
USP12	chr13	27620485	27746264	13q12.13	0.005111	0.000704455	5619	4.00878e-13	rs12016871
ADPGK	chr15	73028302	73078165	15q24.1	-0.00285403	0.000393595	5619	4.1313e-13	rs7164727
PSMD9	chr12	122326646	122355769	12q24.31-q24.32	0.002842	0.000395135	5619	6.36217e-13	rs11057405
LIN7C	chr11	27515754	27528299	11p14	-0.00378549	0.000528353	5619	7.79601e-13	rs11030104
C9orf72	chr9	27546553	27573842	9p21.2	-0.0048489	0.00067685	5619	7.83965e-13	rs10968576
RPA1	chr17	1733285	1807807	17p13.3	0.00351124	0.000490611	5619	8.25381e-13	rs9914578
LMBR1L	chr12	49490941	49504654	12q13.12	-0.00269092	0.000376626	5619	9.01176e-13	rs7138803
ARFGAP2	chr11	47185875	47198538	11p11.2-p11.12	-0.00283802	0.000399513	5619	1.21472e-12	rs3817334
MAN1A1	chr6	119478659	119750634	6q22	0.00408401	0.000579667	5619	1.8486e-12	rs9374842
STK16	chr2	220110211	220115059	2q35	0.00369727	0.000524779	5619	1.84949e-12	rs492400
THAP6	chr4	76439151	76472544	4q21.1	-0.00421074	0.000597867	5619	1.88238e-12	rs17001654
DDB2	chr11	47212747	47261292	11p12-p11	0.00289993	0.000416527	5619	3.35106e-12	rs3817334
PAN3	chr13	28674646	28875671	13q12.2	-0.00282868	0.000406586	5619	3.47243e-12	rs12016871
SUPT7L	chr2	27865453	27886656	2p23.3	0.00317707	0.00045684	5619	3.53979e-12	rs11126666
LSM14A	chr19	34663352	34724505	19q13.11	0.00247557	0.000356205	5619	3.65672e-12	rs29941
CLN6	chr15	68499332	68549539	15q23	-0.00316997	0.000457921	5619	4.43647e-12	rs16951275
CCDC132	chr7	92861653	93055979	7q21.3	-0.00401399	0.000582068	5619	5.34591e-12	rs9641123
OSBPL1A	chr18	21739476	22006812	18q11.1	-0.00288008	0.000420957	5619	7.82306e-12	rs1808579
GP1BA	chr17	4827996	4839650	17pter-p12	0.00418499	0.000612925	5619	8.61695e-12	rs1000940
CCDC55	chr1	78245232	78345225	17q11.2	-0.00282072	0.000413339	5619	8.83966e-12	rs12401738
ACSM3	chr16	20775322	20808901	16p13.11	0.00363023	0.000533856	5619	1.04604e-11	rs12446632
RFXANK	chr19	19303008	19312984	19p12	0.00277246	0.000407755	5619	1.05119e-11	rs17724992
EPT1	chr2	26568982	26618741	2p23.3	-0.00338609	0.000498426	5619	1.09387e-11	rs11126666
ABCB6	chr2	220074422	220083761	2q36	0.00181821	0.000268467	5619	1.2653e-11	rs492400
PMAIP1	chr18	57567200	57571537	18q21.32	-0.00581153	0.000859387	5619	1.35709e-11	rs6567160
USP37	chr2	219314984	219474363	2q35	0.00270082	0.000401146	5619	1.66482e-11	rs492400
TMEM188	chr16	50059154	50081556	16q12.1	-0.00479812	0.000716909	5619	2.18956e-11	rs2080454
CLPTM1	chr19	45457879	45496587	19q13.3	0.00239752	0.00035936	5619	2.5293e-11	rs2287019
TMOD2	chr15	52043711	52108560	15q21.2	0.00422613	0.000634546	5619	2.73665e-11	rs3736485
C1QBP	chr17	5335883	5352128	17p13.3	0.00257349	0.000391626	5619	4.9881e-11	rs1000940
MLL2	chr12	49412766	49449144	12q12-q14	-0.00351404	0.000539189	5619	7.1598e-11	rs7138803
ZNF226	chr19	44669237	44682524	19q13.2	-0.00353208	0.000543297	5619	7.96844e-11	rs2075650
HMGCR	chr5	74633044	74664380	5q13.3-q14	-0.00286511	0.000441072	5619	8.25958e-11	rs2112347
HADHA	chr2	26412463	26467531	2p23	0.00383506	0.00059262	5619	9.71154e-11	rs11126666
CCDC9	chr19	47731687	47809561	19q13.32	-0.00175089	0.000278172	5619	3.0885e-10	rs3810291
SMAD3	chr15	67357989	67509764	15q22.33	0.00273007	0.000434082	5619	3.18926e-10	rs16951275
FAM47E	chr4	77135203	77256106	4q21.1	0.00370293	0.000589171	5619	3.27912e-10	rs17001654
TSPAN18	chr11	44748519	44955509	11p11.2	0.00354488	0.000565108	5619	3.54352e-10	rs2176598
IL12RB1	chr19	18151484	18209701	19p13.1	-0.00191248	0.000305467	5619	3.82968e-10	rs17724992
AGBL5	chr2	27274081	27293757	2p23.3	0.00241996	0.000388012	5619	4.4654e-10	rs11126666
SNAPC3	chr9	15422722	15471249	9p22.3	0.0023761	0.000381486	5619	4.70833e-10	rs4740619
KCNJ15	chr21	39601882	39720064	21q22.2	0.00566778	0.000911557	5619	5.04512e-10	rs2836754
HSD17B12	chr11	43577686	44114178	11p11.2	-0.00399848	0.000644597	5619	5.53725e-10	rs2176598
ZNF768	chr16	30535325	30537910	16p11.2	-0.00321316	0.00052109	5619	6.9935e-10	rs9925964
CRK	chr17	1324019	1359628	17p13.3	-0.00320193	0.000522319	5619	8.7758e-10	rs9914578
KCTD5	chr16	2700819	2760476	16p13.3	-0.00249934	0.000408314	5619	9.29178e-10	rs758747
MAU2	chr19	19431643	19514526	19p13.11	-0.00266365	0.000435177	5619	9.30855e-10	rs17724992
OSTM1	chr6	108331155	108396358	6q21	-0.00271009	0.000444769	5619	1.10638e-09	rs9400239
IFNGR1	chr6	137518624	137540586	6q23.3	-0.00271551	0.000446435	5619	1.18215e-09	rs13201877
SARS	chr1	109756540	109782546	1p13.3	0.00302167	0.000497022	5619	1.20521e-09	rs17024393
PAM16	chr16	4390263	4401353	16p13.3	-0.0024407	0.000403384	5619	1.4433e-09	rs758747
PPM1G	chr2	27603709	27632496	2p23.3	0.00263808	0.000436585	5619	1.51721e-09	rs11126666
FANCL	chr2	58373533	58468610	2p16.1	-0.00450009	0.000748971	5619	1.87406e-09	rs1016287
SLC38A10	chr17	79218631	79269539	17q25.3	-0.00143035	0.000238266	5619	1.93511e-09	rs12940622
SMAD1	chr4	146402838	146540918	4q31	0.00249613	0.000415897	5619	1.95142e-09	rs11727676
CD82	chr11	44587147	44641908	11p11.2	-0.0026137	0.00043581	5619	2.00575e-09	rs2176598
C2orf44	chr2	24252218	24270241	2p23.3	0.00306592	0.000511375	5619	2.02932e-09	rs10182181
MTCH2	chr11	47623990	47664185	11p11.2	0.00284713	0.000475493	5619	2.12783e-09	rs3817334
LRRC25	chr19	18501961	18508453	19p13.11	-0.00218249	0.000365536	5619	2.36305e-09	rs17724992
CLUAP1	chr16	3550951	3587998	16p13.3	0.00404671	0.000678853	5619	2.50551e-09	rs758747
TIMM17A	chr1	201924655	201947979	1q32.1	-0.00315055	0.000529486	5619	2.67812e-09	rs2820292
FAM125B	chr9	129033200	129297021	9q33.3	-0.00286249	0.000481259	5619	2.71583e-09	rs10733682
MLXIP	chr12	122606542	122631887	12q24.31	0.0025813	0.000435165	5619	2.99674e-09	rs11057405
DERL2	chr17	5377621	5390103	17p13.2	-0.00326144	0.000551426	5619	3.32766e-09	rs1000940
CASD1	chr7	94138952	94215354	7q21.3	-0.0028943	0.000489648	5619	3.40099e-09	rs9641123
FMNL3	chr12	50030281	50101166	12q13.12	0.00204516	0.000347417	5619	3.93806e-09	rs7138803
CALM3	chr19	47082623	47114214	19q13.2-q13.3	0.00203782	0.000346884	5619	4.23716e-09	rs3810291
ZBTB34	chr9	129608664	129648157	9q33.3	-0.00443225	0.000759974	5619	5.47286e-09	rs10733682
GYPA	chr4	145030457	145061851	4q31.21	0.00757767	0.00130292	5619	6.02947e-09	rs11727676
PGPEP1	chr19	18451431	18477726	19p13.11	-0.0026227	0.000453473	5619	7.3122e-09	rs17724992
FPGT	chr1	74663922	74673379	1p31.1	-0.00362382	0.000626588	5619	7.31957e-09	rs12566985
GPR109B	chr12	123194188	123201344	12q24.31	0.00503407	0.000870855	5619	7.44348e-09	rs11057405
ANGPTL1	chr1	178804309	178840236	1q25.2	-0.00458978	0.000798532	5619	9.04253e-09	rs543874
COMMD1	chr2	62132835	62414796	2p15	0.00455925	0.000797609	5619	1.08961e-08	rs11688816
FKBP11	chr12	49315091	49319744	12q13.12	0.0030478	0.000535638	5619	1.27004e-08	rs7138803
GLT25D1	chr19	17666413	17693965	19p13.11	-0.0027148	0.000477752	5619	1.32788e-08	rs17724992
CWF19L1	chr10	101992057	102027756	10q24.31	-0.0026404	0.000466046	5619	1.46558e-08	rs17094222
MANBA	chr4	103552614	103682147	4q22-q25	-0.00213021	0.000376529	5619	1.53589e-08	rs13107325
CCT4	chr2	62086189	62116965	2p15	0.00254512	0.000451156	5619	1.68747e-08	rs11688816
FLT1	chr13	28874486	29069255	13q12	0.00210548	0.000373303	5619	1.69917e-08	rs12016871
LMOD1	chr1	201864446	201915695	1q32	0.00225072	0.00039966	5619	1.78557e-08	rs2820292
CTSG	chr14	25042724	25045559	14q11.2	0.00655301	0.00117355	5619	2.35185e-08	rs10132280
CCDC34	chr11	27239583	27385405	11p14.1	0.00277206	0.000498819	5619	2.74043e-08	rs11030104
CCDC124	chr19	18043686	18054782	19p13.11	0.00249911	0.000450161	5619	2.83095e-08	rs17724992
SAMD9	chr7	92728832	92752245	7q21.2	-0.00476107	0.000858653	5619	2.94261e-08	rs9641123
GPRC5B	chr16	19867958	20041079	16p12	0.00273703	0.000493934	5619	3.0026e-08	rs12446632
PTPN7	chr1	202116146	202130699	1q32.1	0.00187263	0.00033804	5619	3.03052e-08	rs2820292
ADAM23	chr2	207307006	207486014	2q33	0.00375116	0.000681319	5619	3.67636e-08	rs17203016
C10orf26	chr10	104503314	104594253	10q24.32	-0.00379732	0.000690152	5619	3.75175e-08	rs11191560
FUS	chr16	31185894	31203502	16p11.2	-0.00277475	0.000505147	5619	3.95274e-08	rs9925964
RHBDD1	chr2	227700691	227864331	2q36.3	0.00362797	0.000661137	5619	4.07736e-08	rs2176040
LIMA1	chr12	50569578	50677309	12q13	0.00256657	0.000468531	5619	4.30378e-08	rs7138803
PEX7	chr6	137143628	137235715	6q23.3	-0.00238685	0.000437943	5619	5.03343e-08	rs13201877
ARMC6	chr19	19144327	19170535	19p13.11	-0.00178663	0.000328048	5619	5.14426e-08	rs17724992
ASF1A	chr6	119221931	119230406	6q22.31	0.00296083	0.000546988	5619	6.19892e-08	rs9374842
TMEM120A	chr7	75616175	75625318	7q11.23	-0.00215743	0.000399775	5619	6.79148e-08	rs2245368
UHRF1BP1	chr6	34759773	34853117	6p21	0.00214001	0.000400304	5619	8.99463e-08	rs205262
WASF3	chr13	27075110	27271698	13q12	0.00196371	0.000369006	5619	1.02842e-07	rs12016871
MYBBP1A	chr17	4442201	4459750	17p13.3	-0.00105571	0.000198523	5619	1.05005e-07	rs1000940
TRAPPC6A	chr19	45654779	45681716	19q13.32	-0.00260529	0.000490264	5619	1.07217e-07	rs2287019
GPR139	chr16	20042777	20161533	16p12.3	-0.00189893	0.000359341	5619	1.26069e-07	rs12446632
CKAP5	chr11	46764674	46868084	11p11.2	0.00270191	0.000511575	5619	1.28095e-07	rs3817334
RBM15	chr1	110881144	110915600	1p13	-0.00189547	0.00036095	5619	1.51009e-07	rs17024393
G2E3	chr14	31028362	31089250	14q12	-0.00256483	0.000489462	5619	1.60491e-07	rs11847697
ASXL2	chr2	25959904	26101375	2p24.1	0.00336376	0.000644397	5619	1.78914e-07	rs10182181
PTPMT1	chr11	47586891	47595758	11p11.2	0.0033564	0.00064315	5619	1.80195e-07	rs3817334
SPI1	chr11	47376387	47430623	11p11.2	-0.00213966	0.000410894	5619	1.91583e-07	rs3817334
CRTC1	chr19	18794425	18893143	19p13.11	-0.0011374	0.000218701	5619	1.98511e-07	rs17724992
PELP1	chr17	4574688	4607712	17p13.2	-0.00125387	0.000242455	5619	2.32154e-07	rs1000940
NHEJ1	chr2	219926336	220026010	2q35	0.00245545	0.000475812	5619	2.46232e-07	rs492400
C2orf86	chr2	63313923	64054957	2p15	-0.00204776	0.000397237	5619	2.53619e-07	rs11688816
PTPRJ	chr11	48001984	48276897	11p11.2	0.00343185	0.000667027	5619	2.67531e-07	rs3817334
EIF2B4	chr2	27587230	27593304	2p23.3	0.00216118	0.00042053	5619	2.75958e-07	rs11126666
PHKG2	chr16	30759527	30768678	16p11.2	-0.00191638	0.000373651	5619	2.91602e-07	rs9925964
MAPK3	chr16	30126916	30134530	16p11.2	-0.00285605	0.000557252	5619	2.97149e-07	rs4787491
PPP4C	chr16	30087313	30096599	16p11.2	-0.0021026	0.00041163	5619	3.25601e-07	rs4787491
DCUN1D3	chr16	20869118	20911678	16p12.3	-0.00217328	0.000425569	5619	3.27753e-07	rs12446632
FKBP5	chr6	35512547	35704724	6p21.31	-0.00490356	0.00096132	5619	3.38116e-07	rs205262
SERPINF1	chr17	1665259	1680981	17p13.1	-0.00245271	0.000481685	5619	3.54434e-07	rs9914578
NA	chr10	114830811	114833459	NA	0.00441764	0.000868042	5619	3.59563e-07	rs7903146
CXCR2P1	chr2	218923883	219052268	2q35	-0.00337092	0.00066284	5619	3.66536e-07	rs492400
OCR1	chr1	202499282	202499771	1q32.1	-0.00536397	0.00106015	5619	4.2002e-07	rs2820292
KRTCAP3	chr2	27665217	27669346	2p23.3	0.00199969	0.000395977	5619	4.4178e-07	rs11126666
RNF219	chr13	79188426	79234690	13q31.1	-0.00304254	0.000609886	5619	6.07881e-07	rs1441264
NCOA1	chr2	24714185	24993568	2p23	0.00291168	0.000584056	5619	6.18727e-07	rs10182181
DHX34	chr19	47852543	47889875	19q13.3	-0.00127195	0.000255255	5619	6.25933e-07	rs3810291
ZFAND2B	chr2	220071525	220074359	2q35	0.00197693	0.000398538	5619	7.03259e-07	rs492400
MFAP3	chr5	153418091	153436992	5q32-q33.2	-0.00238189	0.000485118	5619	9.11118e-07	rs7715256
LIPH	chr3	185221674	185290286	3q27	0.00215582	0.00043921	5619	9.18268e-07	rs1516725
STIL	chr1	47715816	47779845	1q32|1p32	0.00355557	0.000724717	5619	9.28803e-07	rs977747
NAV1	chr1	201592013	201794452	1q32.3	0.00132759	0.000271131	5619	9.75622e-07	rs2820292
TMEM214	chr2	27255794	27265416	2p23.3	-0.00345582	0.00071175	5619	1.2015e-06	rs11126666
TAF11	chr6	34845489	34855875	6p21.31	0.00247168	0.000509534	5619	1.22921e-06	rs205262
PRPF38B	chr1	109233375	109244725	1p13.3	-0.00169349	0.00034966	5619	1.27741e-06	rs17024393
MAP1S	chr19	17830312	17845295	19p13.11	-0.00113038	0.000233574	5619	1.30162e-06	rs17724992
GPR109A	chr12	123180763	123187895	12q24.31	0.00372279	0.000774059	5619	1.5136e-06	rs11057405
ZFP3	chr17	4956472	5000209	17p13.2	-0.00328131	0.000682805	5619	1.54256e-06	rs1000940
PSMC3	chr11	47433225	47448078	11p11.2	0.00243373	0.000509849	5619	1.81117e-06	rs3817334
TSR1	chr17	2225688	2240801	17p13.3	0.00192251	0.000405438	5619	2.11819e-06	rs9914578
NGLY1	chr3	25760229	25825022	3p24.2	-0.00168335	0.000357534	5619	2.4987e-06	rs6804842
SCARB2	chr4	77077271	77155634	4q21.1	0.0022246	0.000472743	5619	2.52963e-06	rs17001654
ANAPC10	chr4	145841932	146019673	4q31	-0.00482805	0.00102745	5619	2.61347e-06	rs11727676
GTF2IRD2	chr7	74204571	74268297	7q11.23	-0.00278736	0.000594015	5619	2.70022e-06	rs1167827
SLC1A5	chr19	47290680	47292331	19q13.3	0.00257244	0.000548852	5619	2.77299e-06	rs3810291
OR5P3	chr11	7846584	7847519	11p15.4	-0.0024006	0.00051286	5619	2.8574e-06	rs4256980
GNG11	chr7	93551048	93556458	7q21	0.00594269	0.00127003	5619	2.8804e-06	rs9641123
ZNF180	chr19	44979797	45004824	19q13.2	-0.00301992	0.000645839	5619	2.9258e-06	rs2075650
SLC39A13	chr11	47376896	47438107	11p11.2	-0.00152882	0.000327024	5619	2.94002e-06	rs3817334
COCH	chr14	31343767	31364773	14q12-q13	-0.00178284	0.000381552	5619	2.97421e-06	rs11847697
F2R	chr5	76011786	76038515	5q13	0.00312648	0.000670767	5619	3.14605e-06	rs2112347
RSBN1L	chr7	77325760	77409184	7q11.23	-0.00154429	0.000332173	5619	3.33454e-06	rs2245368
CBX8	chr17	77767336	77778793	17q25.3	-0.00168492	0.000363164	5619	3.49172e-06	rs12940622
LOC338799	chr12	122233183	122241380	12q24.31	-0.00269906	0.000581866	5619	3.50745e-06	rs11057405
FCHO1	chr19	17858418	17909120	19p13.11	-0.00126614	0.000274274	5619	3.9055e-06	rs17724992
GUF1	chr4	44680454	44706387	4p12	-0.00209001	0.00045926	5619	5.34366e-06	rs10938397
RPS10P7	chr1	201476389	201503888	1q32.1	0.00565915	0.00125366	5619	6.35848e-06	rs2820292
AGBL2	chr11	47681143	47736910	11p11.2	0.00221577	0.000493885	5619	7.24364e-06	rs3817334
RPTOR	chr17	78518679	78950607	17q25.3	-0.00151567	0.000339181	5619	7.87337e-06	rs12940622
OBFC1	chr10	105641494	105689634	10q24.33	0.00234994	0.000528681	5619	8.79316e-06	rs11191560
BCAM	chr19	45312334	45324663	19q13.2	0.00134456	0.000303284	5619	9.27817e-06	rs2287019
HIF1AN	chr10	102289103	102313672	10q24	-0.00290363	0.000655194	5619	9.34874e-06	rs17094222
TMBIM1	chr2	219138941	219157271	2p24.3-p24.1	0.00218533	0.000493755	5619	9.60257e-06	rs492400
CXCL16	chr17	4636209	4643215	17p13	-0.00276079	0.000624579	5619	9.85903e-06	rs1000940
HOMER3	chr19	19040012	19052042	19p13.11	-0.00120766	0.00027328	5619	9.90942e-06	rs17724992
MYO5C	chr15	52484522	52587944	15q21	-0.00119625	0.000270775	5619	9.96695e-06	rs3736485
VASP	chr19	46010540	46030223	19q13.2-q13.3	-0.0013581	0.000308263	5619	1.05465e-05	rs2287019
SRCAP	chr16	30709050	30756497	16p11.2	-0.0025045	0.000569315	5619	1.0868e-05	rs9925964
ZNF79	chr9	130186661	130209948	9q34	0.00202941	0.000461896	5619	1.11465e-05	rs10733682
ACTR1A	chr10	104239030	104274458	10q24.32	0.00215112	0.000490123	5619	1.13904e-05	rs11191560
CMPK1	chr1	47799485	47900321	1p32	0.00212945	0.0004866	5619	1.20774e-05	rs977747
COL1A2	chr7	93902769	94106103	7q22.1	0.00104571	0.000239934	5619	1.31055e-05	rs9641123
SPNS1	chr16	28985662	28995858	16p11.2	-0.00118318	0.000271696	5619	1.33206e-05	rs3888190
ZNF227	chr19	44716684	44741414	---	-0.00193608	0.000445923	5619	1.41355e-05	rs2075650
GYPE	chr4	144770365	144826716	4q31.1	0.00530284	0.00122256	5619	1.44112e-05	rs11727676
RBM7	chr11	114271329	114285125	11q23.1-q23.2	-0.00448465	0.00103399	5619	1.44283e-05	rs12286929
GDF1	chr19	18978631	19007464	19p12	-0.00106069	0.00024503	5619	1.49913e-05	rs17724992
CCDC123	chr19	33366843	33462869	19q13.11	0.00174422	0.000403204	5619	1.51911e-05	rs29941
PITPNA	chr17	1421133	1466182	17p13.3	0.00250384	0.000582873	5619	1.74147e-05	rs9914578
TUBA1A	chr12	49578620	49582985	12q13.12	0.00187181	0.000436224	5619	1.77921e-05	rs7138803
SUGP2	chr19	19101703	19144625	19p12	0.00174368	0.000406642	5619	1.80284e-05	rs17724992
IPO9	chr1	201798251	201847444	1q32.1	0.0018712	0.000437088	5619	1.85997e-05	rs2820292
BANK1	chr4	102341128	103091042	4q24	0.0040634	0.000949229	5619	1.86273e-05	rs13107325
SNRPC	chr6	34716046	34741614	6p21.31	0.00315722	0.000740777	5619	2.02572e-05	rs205262
RBBP8	chr18	20254350	20606650	18q11.2	0.00259293	0.000610849	5619	2.18792e-05	rs1808579
ZNF302	chr19	35138597	35233777	19q13.11	-0.00241277	0.000568882	5619	2.22282e-05	rs29941
COL17A1	chr10	105790531	105863139	10q24.3	0.000926988	0.000218833	5619	2.27472e-05	rs11191560
DENND5A	chr11	9160377	9286892	11p15.4	0.00210214	0.000499299	5619	2.55167e-05	rs4256980
GSTM3	chr1	110276566	110283660	1p13.3	0.00263209	0.000626697	5619	2.66993e-05	rs17024393
BST2	chr19	17513769	17516457	19p13.1	-0.00292532	0.000697128	5619	2.71374e-05	rs17724992
HIRIP3	chr16	30003424	30007387	16p11.2	0.00178751	0.000427734	5619	2.92752e-05	rs4787491
SH2B1	chr16	28857984	28885517	16p11.2	-0.00109038	0.00026092	5619	2.92803e-05	rs3888190
NDUFB8	chr10	102283511	102336146	10q24.31	0.00200987	0.000481626	5619	3.00508e-05	rs17094222
ZNF720	chr16	31721207	31819688	16p11.2	-0.00260034	0.000623777	5619	3.0634e-05	rs9925964
TMEM180	chr10	104217774	104237305	10q24.32	-0.00134104	0.000323418	5619	3.37636e-05	rs11191560

## Sheet: ST4_cross-tissue
Supplementary Table 4. Summary of association results in generalization studies for all SNP ~ Gene and Gene ~ BMI combinations identified in the Discovery (FHS) sample
											Correlated meta-analysis in FHS																				Generalization in CCHC								Generalizatio in brain - Hypothalamus tissue									Generalization - Nucleus Accumbens tissue
Gene Symbol		POS (b37)	POS (b38)	dbSNP ID	Effect Allele	Other Allele	Known GWAS tag SNP (Yes=1)	Known GWAS tag dbSNPID	R2 with GWAS tag SNP	POS (hg37) Known GWAS SNP	Transcript Cluster ID	Meta P	BMI ~ Gene				SNP ~ Gene				Correlation (SNPassoc X BMIassoc)	Gene Start POS (hg37	Gene Stop POS (hg37)	Chrom_Loc	SNP ~ BMI				SNP Imputation Quality (Rsquare)	EAF	BMI ~ Gene			SNP ~ Gene			Meta.P	Significant MetaP	BMI ~ Gene			SNP ~ Gene				Meta.P	Significant MetaP	BMI ~ Gene
	CHR												P	Beta	SE	N	P	Beta	SE	N					P	N	Beta	SE			P	N	Beta	P	N	Beta			P	N	Beta	P	N	Beta	SE			P	N
GSTM3	chr1	110114504	109571882	rs144376234	T	C	0	rs17024393	0.9063	110154688	2427208	1.07088e-14	2.66993e-05	0.00263209	0.000626697	5619	3.96971e-12	0.120247	0.017331	5257	0.0135004	110276566	110283660	1p13.3	0.046815	8366	0.109302	0.0549818	0.98175	0.0236555	0.43654	934	-0.366297	0.0326291	769	0.901522	0.0748009	FALSE	0.948445	131	-7.85815	-	-	-	-	-	FALSE	0.160974	198
GSTM3	chr1	110131521	109588899	rs116377258	G	A	0	rs17024393	0.9063	110154688	2427208	1.05538e-14	2.66993e-05	0.00263209	0.000626697	5619	4.43878e-12	0.119732	0.0172962	5257	0.010022	110276566	110283660	1p13.3	0.0416999	8366	0.111799	0.0548973	0.97963	0.023802	0.43654	934	-0.366297	0.0326538	769	0.901396	0.0748467	FALSE	0.948445	131	-7.85815	-	-	-	-	-	FALSE	0.160974	198
GSTM3	chr1	110136884	109594262	rs41280328	C	T	0	rs17024393	0.9063	110154688	2427208	9.51805e-15	2.66993e-05	0.00263209	0.000626697	5619	4.52256e-12	0.119624	0.0172872	5257	0.00602343	110276566	110283660	1p13.3	0.0431163	8366	0.111064	0.0549121	0.97824	0.0238305	0.43654	934	-0.366297	0.0326538	769	0.901396	0.0748467	FALSE	0.948445	131	-7.85815	-	-	-	-	-	FALSE	0.160974	198
GSTM3	chr1	110154688	109612066	rs17024393	C	T	1	rs17024393	1	110154688	2427208	3.89194e-15	2.66993e-05	0.00263209	0.000626697	5619	9.29819e-13	0.122731	0.017188	5257	0.0173508	110276566	110283660	1p13.3	0.0497689	8366	0.10725	0.0546654	0.96535	0.0244038	0.43654	934	-0.366297	0.00556175	769	0.757149	0.0170458	FALSE	0.948445	131	-7.85815	-	-	-	-	-	FALSE	0.160974	198
SNAPC3	chr9	15591372	15591374	rs4741510	A	T	0	rs4740619	0.8685	15634326	3163136	5.65777e-14	4.70833e-10	0.0023761	0.000381486	5619	3.31171e-06	0.0151102	0.00324917	5257	0.0238603	15422722	15471249	9p22.3	0.0463607	8366	-0.0341671	0.0171513	0.97313	0.436456	0.0162822	934	-0.559024	0.0910753	769	0.0510815	0.0111422	TRUE	0.641458	131	-7.75077	0.277981	108	0.0832435	0.0762222	0.485763	FALSE	0.770163	198
SNAPC3	chr9	15774379	15774381	rs10962151	G	A	0	rs4740619	0.9183	15634326	3163136	7.3386e-14	4.70833e-10	0.0023761	0.000381486	5619	5.08495e-06	0.0145345	0.00318653	5257	0.0156407	15422722	15471249	9p22.3	0.0411564	8366	-0.0343341	0.0168143	0.99802	0.469604	0.0162822	934	-0.559024	0.000761963	769	0.104001	0.000152565	TRUE	0.641458	131	-7.75077	0.345208	108	0.0740451	0.0779915	0.555278	FALSE	0.770163	198
SNAPC3	chr9	15779398	15779400	rs10756703	T	C	0	rs4740619	0.9182	15634326	3163136	1.00791e-13	4.70833e-10	0.0023761	0.000381486	5619	7.14108e-06	0.0142974	0.00318466	5257	0.0129751	15422722	15471249	9p22.3	0.031966	8366	-0.0360526	0.016809	0.9972	0.4709	0.0162822	934	-0.559024	0.00299083	769	0.0921232	0.000532256	TRUE	0.641458	131	-7.75077	0.324192	108	0.0759066	0.0765308	0.534535	FALSE	0.770163	198
SNAPC3	chr9	15780528	15780530	rs2891002	T	A	0	rs4740619	0.9144	15634326	3163136	5.09175e-14	4.70833e-10	0.0023761	0.000381486	5619	3.94117e-06	0.0146942	0.00318438	5257	0.0129172	15422722	15471249	9p22.3	0.0375214	8366	-0.0349711	0.0168127	0.99756	0.470028	0.0162822	934	-0.559024	0.000761358	769	0.103909	0.000152454	TRUE	0.641458	131	-7.75077	0.354055	108	0.0722392	0.0775071	0.563762	FALSE	0.770163	198
SNAPC3	chr9	15782874	15782876	rs4146290	G	A	0	rs4740619	0.9183	15634326	3163136	2.93829e-13	4.70833e-10	0.0023761	0.000381486	5619	1.46252e-05	0.0137981	0.0031835	5257	0.02195	15422722	15471249	9p22.3	0.0413219	8366	-0.0342825	0.0168028	0.99946	0.472553	0.0162822	934	-0.559024	0.0411017	769	0.0639034	0.00556086	TRUE	0.641458	131	-7.75077	0.3236	108	0.0759532	0.0764837	0.533939	FALSE	0.770163	198
SNAPC3	chr9	15783266	15783268	rs4146291	T	C	0	rs4740619	0.9145	15634326	3163136	6.99583e-14	4.70833e-10	0.0023761	0.000381486	5619	4.36896e-06	0.0146226	0.00318367	5257	0.0202064	15422722	15471249	9p22.3	0.0391304	8366	-0.0346523	0.0167986	0.9998	0.469365	0.0162822	934	-0.559024	0.000791702	769	0.103567	0.000158027	TRUE	0.641458	131	-7.75077	0.3236	108	0.0759532	0.0764837	0.533939	FALSE	0.770163	198
SNAPC3	chr9	15783816	15783818	rs10756704	A	G	0	rs4740619	0.9183	15634326	3163136	3.20895e-13	4.70833e-10	0.0023761	0.000381486	5619	1.54596e-05	0.013767	0.00318531	5257	0.0228539	15422722	15471249	9p22.3	0.0461938	8366	-0.0335053	0.0168063	0.99959	0.472018	0.0162822	934	-0.559024	0.010897	769	0.0796941	0.00170985	TRUE	0.641458	131	-7.75077	0.323513	108	0.0759683	0.0764851	0.533851	FALSE	0.770163	198
SNAPC3	chr9	15786902	15786904	rs10962158	A	T	0	rs4740619	0.8922	15634326	3163136	3.66271e-14	4.70833e-10	0.0023761	0.000381486	5619	2.97036e-06	0.0148742	0.0031831	5257	0.0126047	15422722	15471249	9p22.3	0.0339002	8366	-0.0356642	0.0168128	0.99828	0.468008	0.0162822	934	-0.559024	0.00296481	769	0.0913066	0.000528047	TRUE	0.641458	131	-7.75077	0.287843	108	0.0825403	0.077154	0.49656	FALSE	0.770163	198
SNAPC3	chr9	15787502	15787504	rs955369	T	C	0	rs4740619	0.8922	15634326	3163136	4.77193e-14	4.70833e-10	0.0023761	0.000381486	5619	3.30781e-06	0.0148044	0.00318326	5257	0.017729	15422722	15471249	9p22.3	0.0377991	8366	-0.0349286	0.0168167	0.99807	0.467767	0.0162822	934	-0.559024	0.00112491	769	0.100336	0.000218102	TRUE	0.641458	131	-7.75077	0.287925	108	0.0825324	0.0771597	0.496648	FALSE	0.770163	198
SNAPC3	chr9	15789654	15789656	rs34512145	G	A	0	rs4740619	0.9183	15634326	3163136	3.30397e-13	4.70833e-10	0.0023761	0.000381486	5619	1.67944e-05	0.0137142	0.00318659	5257	0.0202234	15422722	15471249	9p22.3	0.0419262	8366	-0.0342333	0.0168284	0.99784	0.472453	0.0162822	934	-0.559024	0.0355633	769	0.0656915	0.00489535	TRUE	0.641458	131	-7.75077	0.310772	108	0.0790795	0.0775359	0.520836	FALSE	0.770163	198
SNAPC3	chr9	15790000	15790002	rs10962162	T	G	0	rs4740619	0.9107	15634326	3163136	6.23118e-14	4.70833e-10	0.0023761	0.000381486	5619	4.13123e-06	0.0146709	0.00318608	5257	0.0182928	15422722	15471249	9p22.3	0.0354911	8366	-0.0353715	0.0168218	0.99789	0.469671	0.0162822	934	-0.559024	0.00298203	769	0.0912435	0.000530833	TRUE	0.641458	131	-7.75077	0.310696	108	0.0790958	0.0775396	0.520757	FALSE	0.770163	198
SNAPC3	chr9	15791681	15791683	rs7873776	A	G	0	rs4740619	0.9183	15634326	3163136	4.03113e-13	4.70833e-10	0.0023761	0.000381486	5619	1.89544e-05	0.0136364	0.00318842	5257	0.0224365	15422722	15471249	9p22.3	0.0466417	8366	-0.0334948	0.0168354	0.99721	0.472261	0.0162822	934	-0.559024	0.0122766	769	0.0785173	0.0019025	TRUE	0.641458	131	-7.75077	0.322907	108	0.0760919	0.076513	0.533239	FALSE	0.770163	198
SNAPC3	chr9	15792152	15792154	rs10962163	A	G	0	rs4740619	0.9183	15634326	3163136	4.20114e-13	4.70833e-10	0.0023761	0.000381486	5619	1.90923e-05	0.0136326	0.00318871	5257	0.0237222	15422722	15471249	9p22.3	0.0465725	8366	-0.0335085	0.016837	0.99708	0.472271	0.0162822	934	-0.559024	0.0122739	769	0.0785204	0.00190213	TRUE	0.641458	131	-7.75077	0.322815	108	0.0761079	0.0765144	0.533146	FALSE	0.770163	198
SNAPC3	chr9	15793463	15793465	rs7466717	T	C	0	rs4740619	0.8704	15634326	3163136	1.26763e-13	4.70833e-10	0.0023761	0.000381486	5619	8.82096e-06	0.0143528	0.00322954	5257	0.0124035	15422722	15471249	9p22.3	0.0285502	8366	-0.0373065	0.0170377	0.97675	0.457658	0.0162822	934	-0.559024	0.0010879	769	0.100361	0.000211519	TRUE	0.641458	131	-7.75077	0.379776	108	0.0703057	0.0796144	0.587633	FALSE	0.770163	198
SNAPC3	chr9	15793500	15793502	rs7466716	T	A	0	rs4740619	0.9183	15634326	3163136	3.52376e-13	4.70833e-10	0.0023761	0.000381486	5619	1.64232e-05	0.0137622	0.00319406	5257	0.023746	15422722	15471249	9p22.3	0.0442512	8366	-0.0339176	0.0168602	0.99464	0.471463	0.0162822	934	-0.559024	0.0149319	769	0.0762978	0.00226639	TRUE	0.641458	131	-7.75077	0.324858	108	0.0758422	0.0765718	0.535206	FALSE	0.770163	198
SNAPC3	chr9	15794897	15794899	rs6474974	G	C	0	rs4740619	0.8959	15634326	3163136	2.88476e-13	4.70833e-10	0.0023761	0.000381486	5619	1.47462e-05	0.0138147	0.00318866	5257	0.0208676	15422722	15471249	9p22.3	0.0429186	8366	-0.0341068	0.016847	0.99605	0.470833	0.0162822	934	-0.559024	0.0122999	769	0.078484	0.00190573	TRUE	0.641458	131	-7.75077	0.286359	108	0.0828496	0.0772035	0.494949	FALSE	0.770163	198
SNAPC3	chr9	15797453	15797455	rs12553816	G	A	0	rs4740619	0.892	15634326	3163136	5.31838e-14	4.70833e-10	0.0023761	0.000381486	5619	3.58677e-06	0.0147818	0.00318985	5257	0.0183456	15422722	15471249	9p22.3	0.0373982	8366	-0.0350704	0.0168495	0.99549	0.468198	0.0162822	934	-0.559024	0.00078382	769	0.103514	0.000156581	TRUE	0.641458	131	-7.75077	0.286564	108	0.0828093	0.0771989	0.495172	FALSE	0.770163	198
SNAPC3	chr9	15797980	15797982	rs12552653	C	T	0	rs4740619	0.8996	15634326	3163136	9.61225e-14	4.70833e-10	0.0023761	0.000381486	5619	5.74747e-06	0.014471	0.00319063	5257	0.0204314	15422722	15471249	9p22.3	0.0300243	8366	-0.0365522	0.0168461	0.99551	0.469195	0.0162822	934	-0.559024	0.00718464	769	0.0831313	0.00117607	TRUE	0.641458	131	-7.75077	0.286619	108	0.0827952	0.0771947	0.495232	FALSE	0.770163	198
SNAPC3	chr9	15798256	15798258	rs12057012	C	T	0	rs4740619	0.8959	15634326	3163136	4.90336e-14	4.70833e-10	0.0023761	0.000381486	5619	3.56179e-06	0.0147869	0.00318997	5257	0.0156953	15422722	15471249	9p22.3	0.0375502	8366	-0.0350439	0.0168502	0.99549	0.468187	0.0162822	934	-0.559024	0.000782609	769	0.103525	0.000156359	TRUE	0.641458	131	-7.75077	0.2863	108	0.0828569	0.0772006	0.494885	FALSE	0.770163	198
SNAPC3	chr9	15799343	15799345	rs2105317	T	C	0	rs4740619	0.8922	15634326	3163136	1.20781e-13	4.70833e-10	0.0023761	0.000381486	5619	6.86968e-06	0.0143485	0.00319019	5257	0.0213486	15422722	15471249	9p22.3	0.0412035	8366	-0.0344198	0.0168602	0.9949	0.470301	0.0162822	934	-0.559024	0.00908589	769	0.0807979	0.00145256	TRUE	0.641458	131	-7.75077	0.286446	108	0.0828292	0.0771985	0.495044	FALSE	0.770163	198
SNAPC3	chr9	15799406	15799408	rs2105318	C	T	0	rs4740619	0.8959	15634326	3163136	1.10194e-13	4.70833e-10	0.0023761	0.000381486	5619	6.55267e-06	0.0143865	0.00319153	5257	0.0199427	15422722	15471249	9p22.3	0.0332958	8366	-0.0358725	0.0168534	0.99508	0.469065	0.0162822	934	-0.559024	0.00262838	769	0.0933224	0.000473282	TRUE	0.641458	131	-7.75077	0.286355	108	0.0828458	0.0771992	0.494945	FALSE	0.770163	198
SNAPC3	chr9	15800221	15800223	rs10810450	G	A	0	rs4740619	0.892	15634326	3163136	5.03652e-14	4.70833e-10	0.0023761	0.000381486	5619	3.67249e-06	0.0147712	0.00319093	5257	0.0154119	15422722	15471249	9p22.3	0.0373035	8366	-0.0351	0.0168553	0.99528	0.468362	0.0162822	934	-0.559024	0.000769366	769	0.103651	0.000153927	TRUE	0.641458	131	-7.75077	0.286589	108	0.082802	0.0771962	0.495199	FALSE	0.770163	198
SNAPC3	chr9	15800846	15800848	rs10962167	A	T	0	rs4740619	0.8996	15634326	3163136	9.32774e-14	4.70833e-10	0.0023761	0.000381486	5619	6.04797e-06	0.0144437	0.00319218	5257	0.0171655	15422722	15471249	9p22.3	0.0311108	8366	-0.0363257	0.0168514	0.99508	0.469453	0.0162822	934	-0.559024	0.00716522	769	0.0831563	0.00117321	TRUE	0.641458	131	-7.75077	0.286542	108	0.0828102	0.0771962	0.495148	FALSE	0.770163	198
SNAPC3	chr9	15802264	15802266	rs2211323	C	A	0	rs4740619	0.9144	15634326	3163136	4.7836e-14	4.70833e-10	0.0023761	0.000381486	5619	3.21835e-06	0.0148507	0.00318934	5257	0.0189321	15422722	15471249	9p22.3	0.0360582	8366	-0.0353216	0.0168497	0.99506	0.470555	0.0162822	934	-0.559024	0.000781297	769	0.103551	0.000156118	TRUE	0.641458	131	-7.75077	0.322008	108	0.0762616	0.0765404	0.53233	FALSE	0.770163	198
SNAPC3	chr9	15804297	15804299	rs9886731	A	G	0	rs4740619	0.922	15634326	3163136	1.63337e-13	4.70833e-10	0.0023761	0.000381486	5619	9.38828e-06	0.0141462	0.0031927	5257	0.0191904	15422722	15471249	9p22.3	0.0347245	8366	-0.0355836	0.0168518	0.99555	0.47065	0.0162822	934	-0.559024	0.0027765	769	0.09295	0.000497474	TRUE	0.641458	131	-7.75077	0.322152	108	0.0762396	0.0765412	0.532476	FALSE	0.770163	198
SNAPC3	chr9	15804992	15804994	rs2105319	C	T	0	rs4740619	0.922	15634326	3163136	2.49892e-13	4.70833e-10	0.0023761	0.000381486	5619	1.23104e-05	0.0139575	0.00319247	5257	0.0234361	15422722	15471249	9p22.3	0.0320646	8366	-0.0361096	0.0168453	0.99535	0.471751	0.0162822	934	-0.559024	0.00630705	769	0.0854102	0.0010458	TRUE	0.641458	131	-7.75077	0.322349	108	0.076204	0.0765369	0.532675	FALSE	0.770163	198
SNAPC3	chr9	15866156	15866158	rs10810455	G	C	0	rs4740619	0.8922	15634326	3163136	1.55463e-13	4.70833e-10	0.0023761	0.000381486	5619	1.88086e-05	0.013743	0.00321204	5257	-0.0132216	15422722	15471249	9p22.3	0.0443466	8366	-0.0339971	0.0169072	0.99025	0.455097	0.0162822	934	-0.559024	0.000618526	769	0.106071	0.000125946	TRUE	0.641458	131	-7.75077	0.491361	108	0.0526707	0.0761963	0.679099	FALSE	0.770163	198
SNAPC3	chr9	15866759	15866761	rs10733305	A	G	0	rs4740619	0.8847	15634326	3163136	1.43276e-13	4.70833e-10	0.0023761	0.000381486	5619	1.74391e-05	0.0137995	0.00321263	5257	-0.0128484	15422722	15471249	9p22.3	0.0476939	8366	-0.0334821	0.0169094	0.98979	0.455573	0.0162822	934	-0.559024	0.000624017	769	0.10568	0.000126974	TRUE	0.641458	131	-7.75077	0.491428	108	0.0526626	0.0761966	0.679148	FALSE	0.770163	198
SNAPC3	chr9	15868769	15868771	rs4961713	C	G	0	rs4740619	0.8992	15634326	3163136	1.65411e-13	4.70833e-10	0.0023761	0.000381486	5619	1.26543e-05	0.0139961	0.00320571	5257	0.00658146	15422722	15471249	9p22.3	0.0346472	8366	-0.0357002	0.0168998	0.98932	0.471767	0.0162822	934	-0.559024	0.000785559	769	0.104083	0.0001569	TRUE	0.641458	131	-7.75077	0.38808	108	0.0673061	0.0775667	0.595098	FALSE	0.770163	198
SNAPC3	chr9	15876507	15876509	rs10810461	T	G	0	rs4740619	0.8734	15634326	3163136	8.37629e-14	4.70833e-10	0.0023761	0.000381486	5619	6.27033e-06	0.0145204	0.00321457	5257	0.011688	15422722	15471249	9p22.3	0.0299711	8366	-0.0368524	0.016979	0.988	0.447434	0.0162822	934	-0.559024	0.148659	769	0.0442342	0.017001	FALSE	0.641458	131	-7.75077	0.333265	108	0.0735047	0.0755208	0.543594	FALSE	0.770163	198
SNAPC3	chr9	15885041	15885043	rs10756714	G	A	0	rs4740619	0.8881	15634326	3163136	6.58465e-14	4.70833e-10	0.0023761	0.000381486	5619	1.10451e-05	0.0141178	0.00321178	5257	-0.0208684	15422722	15471249	9p22.3	0.0454812	8366	-0.0338301	0.0169135	0.99002	0.458313	0.0162822	934	-0.559024	0.00101029	769	0.101048	0.000197647	TRUE	0.641458	131	-7.75077	0.415194	108	0.0619631	0.0756626	0.618689	FALSE	0.770163	198
SNAPC3	chr9	15888024	15888026	rs10756715	C	A	0	rs4740619	0.8041	15634326	3163136	9.34398e-14	4.70833e-10	0.0023761	0.000381486	5619	1.00279e-05	0.0141888	0.00321263	5257	-0.00428597	15422722	15471249	9p22.3	0.0451461	8366	-0.0339197	0.016932	0.9854	0.468109	0.0162822	934	-0.559024	0.00129722	769	0.0983223	0.0002485	TRUE	0.641458	131	-7.75077	0.264435	108	0.0885092	0.0787684	0.470566	FALSE	0.770163	198
SNAPC3	chr9	15888333	15888335	rs4740628	G	A	0	rs4740619	0.8268	15634326	3163136	1.76493e-13	4.70833e-10	0.0023761	0.000381486	5619	1.51552e-05	0.0138672	0.00320524	5257	0.00103093	15422722	15471249	9p22.3	0.0383578	8366	-0.0349647	0.0168829	0.99383	0.45914	0.0162822	934	-0.559024	0.000700026	769	0.103638	0.00014113	TRUE	0.641458	131	-7.75077	0.248681	108	0.0917042	0.0789319	0.45233	FALSE	0.770163	198
SNAPC3	chr9	15889634	15889636	rs10810462	T	C	0	rs4740619	0.8058	15634326	3163136	1.00287e-13	4.70833e-10	0.0023761	0.000381486	5619	9.20021e-06	0.0142283	0.00320807	5257	0.00197109	15422722	15471249	9p22.3	0.0231592	8366	-0.0384539	0.0169341	0.99366	0.45023	0.0162822	934	-0.559024	0.139589	769	0.045268	0.0161069	TRUE	0.641458	131	-7.75077	0.181991	108	0.106164	0.0788699	0.367474	FALSE	0.770163	198
SNAPC3	chr9	15897372	15897374	rs2382554	T	C	0	rs4740619	0.8035	15634326	3163136	7.9929e-14	4.70833e-10	0.0023761	0.000381486	5619	5.41061e-06	0.0146444	0.00321982	5257	0.016171	15422722	15471249	9p22.3	0.0261859	8366	-0.0378066	0.0170036	0.9939	0.432598	0.0162822	934	-0.559024	0.0867681	769	0.0523263	0.0106837	TRUE	0.641458	131	-7.75077	0.287895	108	0.0840763	0.0785984	0.496616	FALSE	0.770163	198
SNAPC3	chr9	15901875	15901877	rs1341732	G	A	0	rs4740619	0.8031	15634326	3163136	1.7346e-13	4.70833e-10	0.0023761	0.000381486	5619	1.08476e-05	0.0140999	0.00320485	5257	0.0151339	15422722	15471249	9p22.3	0.0209208	8366	-0.0390981	0.0169299	0.99806	0.437768	0.0162822	934	-0.559024	0.150812	769	0.0439845	0.0172119	FALSE	0.641458	131	-7.75077	0.281293	108	0.0837628	0.0772317	0.489414	FALSE	0.770163	198
SNAPC3	chr9	15910044	15910046	rs13292699	C	A	0	rs4740619	0.8133	15634326	3163136	3.02334e-13	4.70833e-10	0.0023761	0.000381486	5619	3.34439e-05	0.0133391	0.00321529	5257	-0.0147633	15422722	15471249	9p22.3	0.0326263	8366	-0.0361354	0.0169122	0.99437	0.448859	0.0162822	934	-0.559024	0.000856917	769	0.10213	0.000169939	TRUE	0.641458	131	-7.75077	0.355763	108	0.0719012	0.0774202	0.565383	FALSE	0.770163	198
SNAPC3	chr9	15911359	15911361	rs10810474	T	C	0	rs4740619	0.8069	15634326	3163136	2.20752e-13	4.70833e-10	0.0023761	0.000381486	5619	1.27359e-05	0.0140106	0.00321007	5257	0.0171741	15422722	15471249	9p22.3	0.018635	8366	-0.0399	0.0169589	0.99541	0.436972	0.0162822	934	-0.559024	0.151396	769	0.0439823	0.0172691	FALSE	0.641458	131	-7.75077	0.281982	108	0.0836677	0.0772553	0.49017	FALSE	0.770163	198
SNAPC3	chr9	15911745	15911747	rs10962212	C	G	0	rs4740619	0.8069	15634326	3163136	2.25339e-13	4.70833e-10	0.0023761	0.000381486	5619	1.34299e-05	0.0139699	0.00320927	5257	0.015594	15422722	15471249	9p22.3	0.0186468	8366	-0.0398911	0.0169568	0.99523	0.437104	0.0162822	934	-0.559024	0.151309	769	0.0439909	0.0172605	FALSE	0.641458	131	-7.75077	0.281932	108	0.0836748	0.0772539	0.490115	FALSE	0.770163	198
SNAPC3	chr9	15912375	15912377	rs10810475	C	G	0	rs4740619	0.8133	15634326	3163136	2.75955e-13	4.70833e-10	0.0023761	0.000381486	5619	2.77986e-05	0.0134715	0.00321455	5257	-0.00965617	15422722	15471249	9p22.3	0.0386983	8366	-0.0349713	0.0169158	0.99451	0.448333	0.0162822	934	-0.559024	0.000837728	769	0.10232	0.000166443	TRUE	0.641458	131	-7.75077	0.358465	108	0.0715141	0.0774397	0.567938	FALSE	0.770163	198
SNAPC3	chr9	15913490	15913492	rs10962215	C	T	0	rs4740619	0.8099	15634326	3163136	2.38699e-13	4.70833e-10	0.0023761	0.000381486	5619	2.61879e-05	0.0135151	0.00321458	5257	-0.0123293	15422722	15471249	9p22.3	0.0378231	8366	-0.035132	0.0169167	0.99432	0.448384	0.0162822	934	-0.559024	0.000840139	769	0.102296	0.000166882	TRUE	0.641458	131	-7.75077	0.361942	108	0.071025	0.0774715	0.571205	FALSE	0.770163	198
TMEM245	chr9	111932342	109170062	rs6477694	T	C	1	rs6477694	1	111932342	3219682	1.08921e-57	2.39078e-23	0.00488068	0.000490259	5619	2.94849e-36	0.0553013	0.0043982	5257	-0.015487	111777441	111896422	9q31	0.0343145	8366	-0.0374651	0.0177026	0.9996	0.660948	0.03908	934	0.396251	2.16926e-20	769	0.336523	4.19798e-20	FALSE	0.72188	131	-7.79628	0.512522	108	0.0587758	0.0893549	0.737853	FALSE	0.288349	198
NT5C2	chr10	104591393	102831636	rs17115100	T	G	0	rs11191560	0.9301	104869038	3304624	1.11336e-34	3.48197e-16	-0.00405117	0.000496751	5619	1.68217e-20	0.0656244	0.00707099	5257	-0.0016143	104846932	104953260	10q24.32	0.000691802	8366	0.0959856	0.0282909	0.99304	0.0982407	0.107317	934	-0.803214	4.09339e-47	769	0.370585	4.83412e-46	FALSE	0.20179	131	-7.03748	0.558202	108	0.0903102	0.15361	0.358595	FALSE	0.366466	198
NT5C2	chr10	104594507	102834750	rs1004467	G	A	0	rs11191560	0.9193	104869038	3304624	2.0786e-33	3.48197e-16	-0.00405117	0.000496751	5619	1.92245e-18	0.0615728	0.00702746	5257	-0.0231921	104846932	104953260	10q24.32	0.00109182	8366	0.0917192	0.0280854	0.99359	0.100045	0.107317	934	-0.803214	4.22386e-45	769	0.359095	4.77803e-44	FALSE	0.20179	131	-7.03748	0.545665	108	0.093153	0.153517	0.353042	FALSE	0.366466	198
NT5C2	chr10	104595849	102836092	rs3824755	C	G	0	rs11191560	0.9193	104869038	3304624	8.53148e-33	3.48197e-16	-0.00405117	0.000496751	5619	5.30221e-18	0.0606643	0.00701591	5257	-0.0175054	104846932	104953260	10q24.32	0.00099477	8366	0.0922968	0.0280367	0.99413	0.100386	0.107317	934	-0.803214	6.93441e-46	769	0.3621	7.97866e-45	FALSE	0.20179	131	-7.03748	0.539822	108	0.0944746	0.153452	0.350435	FALSE	0.366466	198
NT5C2	chr10	104598995	102839238	rs138009835	A	G	0	rs11191560	0.9301	104869038	3304624	8.16139e-35	3.48197e-16	-0.00405117	0.000496751	5619	1.56514e-20	0.0656573	0.00706869	5257	-0.00482694	104846932	104953260	10q24.32	0.000668286	8366	0.0962069	0.0282773	0.99427	0.0982594	0.107317	934	-0.803214	2.17577e-47	769	0.372133	2.58424e-46	FALSE	0.20179	131	-7.03748	0.520239	108	0.0988838	0.153128	0.341601	FALSE	0.366466	198
NT5C2	chr10	104604563	102844806	rs7912206	T	C	0	rs11191560	0.9193	104869038	3304624	3.97022e-33	3.48197e-16	-0.00405117	0.000496751	5619	1.03011e-18	0.0620884	0.0070301	5257	-0.00604437	104846932	104953260	10q24.32	0.000488193	8366	0.0979645	0.028093	0.99548	0.0997113	0.107317	934	-0.803214	2.18932e-45	769	0.357461	2.492e-44	FALSE	0.20179	131	-7.03748	0.494287	108	0.104651	0.152424	0.329664	FALSE	0.366466	198
NT5C2	chr10	104604916	102845159	rs11191416	G	T	0	rs11191560	0.9177	104869038	3304624	5.78472e-35	3.48197e-16	-0.00405117	0.000496751	5619	1.46029e-20	0.0656548	0.00706281	5257	-0.00848757	104846932	104953260	10q24.32	0.000637399	8366	0.096498	0.0282556	0.99544	0.0983193	0.107317	934	-0.803214	2.17901e-47	769	0.372134	2.58806e-46	FALSE	0.20179	131	-7.03748	0.493273	108	0.104874	0.15239	0.329192	FALSE	0.366466	198
NT5C2	chr10	104612941	102853184	rs150786824	A	G	0	rs11191560	0.9301	104869038	3304624	2.81008e-35	3.48197e-16	-0.00405117	0.000496751	5619	9.94197e-21	0.0658568	0.00705357	5257	-0.0131542	104846932	104953260	10q24.32	0.000698627	8366	0.0957713	0.0282501	0.99781	0.0981355	0.107317	934	-0.803214	7.45213e-47	769	0.370211	8.75273e-46	FALSE	0.20179	131	-7.03748	0.493273	108	0.104874	0.15239	0.329192	FALSE	0.366466	198
NT5C2	chr10	104613020	102853263	rs112468006	A	G	0	rs11191560	0.9301	104869038	3304624	2.63124e-35	3.48197e-16	-0.00405117	0.000496751	5619	9.89876e-21	0.0658557	0.0070531	5257	-0.0139477	104846932	104953260	10q24.32	0.000705723	8366	0.0956884	0.0282488	0.99822	0.0981149	0.107317	934	-0.803214	2.15826e-47	769	0.372177	2.56363e-46	FALSE	0.20179	131	-7.03748	0.493273	108	0.104874	0.15239	0.329192	FALSE	0.366466	198
NT5C2	chr10	104614350	102854593	rs3824754	T	C	0	rs11191560	0.9301	104869038	3304624	1.77782e-35	3.48197e-16	-0.00405117	0.000496751	5619	6.57599e-21	0.0661918	0.00705644	5257	-0.014028	104846932	104953260	10q24.32	0.00076629	8366	0.0952214	0.0283002	0.99839	0.0977441	0.107317	934	-0.803214	8.54707e-48	769	0.375571	1.02374e-46	FALSE	0.20179	131	-7.03748	0.493273	108	0.104874	0.15239	0.329192	FALSE	0.366466	198
NT5C2	chr10	104616663	102856906	rs4409766	C	T	0	rs11191560	0.9301	104869038	3304624	1.2783e-32	3.48197e-16	-0.00405117	0.000496751	5619	4.4992e-18	0.0606043	0.00699383	5257	-0.00962697	104846932	104953260	10q24.32	0.00112153	8366	0.0911999	0.0279916	0.99999	0.100228	0.107317	934	-0.803214	6.69099e-46	769	0.359241	7.70115e-45	FALSE	0.20179	131	-7.03748	0.493273	108	0.104874	0.15239	0.329192	FALSE	0.366466	198
NT5C2	chr10	104625970	102866213	rs11191425	T	C	0	rs11191560	0.9411	104869038	3304624	1.88394e-35	3.48197e-16	-0.00405117	0.000496751	5619	6.51299e-21	0.0661975	0.00705628	5257	-0.0131696	104846932	104953260	10q24.32	0.000821303	8366	0.0946317	0.0282861	0.99781	0.0979509	0.107317	934	-0.803214	2.18265e-47	769	0.372189	2.59234e-46	FALSE	0.20179	131	-7.03748	0.493545	108	0.104818	0.152405	0.329319	FALSE	0.366466	198
NT5C2	chr10	104627230	102867473	rs11191426	T	G	0	rs11191560	0.9411	104869038	3304624	1.22834e-35	3.48197e-16	-0.00405117	0.000496751	5619	3.92937e-21	0.0666392	0.00706337	5257	-0.012565	104846932	104953260	10q24.32	0.000886215	8366	0.0942552	0.0283529	0.99698	0.097569	0.107317	934	-0.803214	8.27818e-48	769	0.375357	9.91817e-47	FALSE	0.20179	131	-7.03748	0.493732	108	0.104781	0.152417	0.329406	FALSE	0.366466	198
NT5C2	chr10	104628234	102868477	rs7098825	C	T	0	rs11191560	0.8983	104869038	3304624	1.97503e-34	3.48197e-16	-0.00405117	0.000496751	5619	2.85554e-20	0.0644099	0.00698267	5257	-0.000576992	104846932	104953260	10q24.32	0.00162098	8366	0.0882295	0.0279907	0.99709	0.1006	0.107317	934	-0.803214	1.37501e-46	769	0.369251	1.60595e-45	FALSE	0.20179	131	-7.03748	0.494039	108	0.104721	0.152438	0.329549	FALSE	0.366466	198
NT5C2	chr10	104630412	102870655	rs17878846	T	A	0	rs11191560	0.8983	104869038	3304624	1.68704e-34	3.48197e-16	-0.00405117	0.000496751	5619	1.73899e-20	0.0648624	0.00699155	5257	0.00351598	104846932	104953260	10q24.32	0.00179854	8366	0.0876035	0.0280634	0.9959	0.1002	0.107317	934	-0.803214	8.25848e-47	769	0.372129	9.6907e-46	FALSE	0.20179	131	-7.03748	0.494461	108	0.104636	0.152463	0.329745	FALSE	0.366466	198
NT5C2	chr10	104636276	102876519	rs77335224	T	C	0	rs11191560	0.8882	104869038	3304624	3.4527e-33	3.48197e-16	-0.00405117	0.000496751	5619	7.24292e-19	0.0618355	0.00697044	5257	-0.0032966	104846932	104953260	10q24.32	0.00304347	8366	0.0828337	0.0279531	0.99327	0.101455	0.107317	934	-0.803214	4.58381e-45	769	0.36781	5.18118e-44	FALSE	0.20179	131	-7.03748	0.500056	108	0.103527	0.152828	0.332341	FALSE	0.366466	198
NT5C2	chr10	104638480	102878723	rs3740390	T	C	0	rs11191560	0.9756	104869038	3304624	7.53499e-36	3.48197e-16	-0.00405117	0.000496751	5619	3.34332e-21	0.0682418	0.00722029	5257	-0.0168377	104846932	104953260	10q24.32	0.00390007	8366	0.0834531	0.0289152	0.99986	0.0938416	0.107317	934	-0.803214	1.09772e-53	769	0.380128	1.47461e-52	FALSE	0.20179	131	-7.03748	0.454698	108	0.120098	0.15988	0.31092	FALSE	0.366466	198
NT5C2	chr10	104652323	102892566	rs11191447	T	C	0	rs11191560	0.9756	104869038	3304624	7.73514e-36	3.48197e-16	-0.00405117	0.000496751	5619	3.37245e-21	0.0682392	0.0072207	5257	-0.01661	104846932	104953260	10q24.32	0.00383834	8366	0.0836233	0.0289239	0.99904	0.0938634	0.107317	934	-0.803214	1.10822e-53	769	0.379977	1.48861e-52	FALSE	0.20179	131	-7.03748	0.454209	108	0.12023	0.159882	0.310685	FALSE	0.366466	198
NT5C2	chr10	104655350	102895593	rs74233296	C	T	0	rs11191560	0.9756	104869038	3304624	6.23494e-36	3.48197e-16	-0.00405117	0.000496751	5619	3.11964e-21	0.0682955	0.00722044	5257	-0.0184008	104846932	104953260	10q24.32	0.00381096	8366	0.0836938	0.0289258	0.99896	0.0938701	0.107317	934	-0.803214	1.09772e-53	769	0.380128	1.47461e-52	FALSE	0.20179	131	-7.03748	0.454047	108	0.120274	0.159883	0.310606	FALSE	0.366466	198
NT5C2	chr10	104656039	102896282	rs35125602	A	G	0	rs11191560	0.9756	104869038	3304624	8.10938e-36	3.48197e-16	-0.00405117	0.000496751	5619	3.36796e-21	0.0682398	0.00722066	5257	-0.0159973	104846932	104953260	10q24.32	0.00380699	8366	0.0836977	0.0289238	0.99917	0.0938516	0.107317	934	-0.803214	1.1117e-53	769	0.380133	1.49324e-52	FALSE	0.20179	131	-7.03748	0.454047	108	0.120274	0.159883	0.310606	FALSE	0.366466	198
NT5C2	chr10	104657248	102897491	rs113282265	G	A	0	rs11191560	0.9756	104869038	3304624	1.27934e-36	3.48197e-16	-0.00405117	0.000496751	5619	3.63841e-22	0.070143	0.00724557	5257	-0.0130833	104846932	104953260	10q24.32	0.00219643	8366	0.088885	0.0290256	0.99917	0.0930157	0.107317	934	-0.803214	9.51222e-53	769	0.381233	1.25578e-51	FALSE	0.20179	131	-7.03748	0.454047	108	0.120274	0.159883	0.310606	FALSE	0.366466	198
NT5C2	chr10	104657469	102897712	rs12218148	A	C	0	rs11191560	0.9756	104869038	3304624	1.2898e-36	3.48197e-16	-0.00405117	0.000496751	5619	3.63799e-22	0.0701431	0.00724557	5257	-0.0129812	104846932	104953260	10q24.32	0.00219544	8366	0.0888887	0.0290255	0.99917	0.0930157	0.107317	934	-0.803214	9.83865e-53	769	0.380669	1.29851e-51	FALSE	0.20179	131	-7.03748	0.453884	108	0.120318	0.159883	0.310528	FALSE	0.366466	198
NT5C2	chr10	104659852	102900095	rs11191453	C	T	0	rs11191560	0.9756	104869038	3304624	7.95198e-37	3.48197e-16	-0.00405117	0.000496751	5619	1.54519e-22	0.0712562	0.00729488	5257	-0.00917123	104846932	104953260	10q24.32	0.00173198	8366	0.0916071	0.0292421	0.99928	0.0913399	0.107317	934	-0.803214	3.10283e-53	769	0.378947	4.13357e-52	FALSE	0.20179	131	-7.03748	0.427196	108	0.128608	0.16117	0.297493	FALSE	0.366466	198
NT5C2	chr10	104660004	102900247	rs11191454	G	A	0	rs11191560	0.9756	104869038	3304624	1.02503e-36	3.48197e-16	-0.00405117	0.000496751	5619	1.62005e-22	0.0712538	0.00729822	5257	-0.00656314	104846932	104953260	10q24.32	0.00172548	8366	0.0917353	0.0292727	0.99883	0.0911729	0.107317	934	-0.803214	3.49358e-53	769	0.382026	4.64968e-52	FALSE	0.20179	131	-7.03748	0.427196	108	0.128608	0.16117	0.297493	FALSE	0.366466	198
NT5C2	chr10	104660688	102900931	rs10883798	G	A	0	rs11191560	0.9639	104869038	3304624	7.95872e-37	3.48197e-16	-0.00405117	0.000496751	5619	1.54661e-22	0.0712554	0.00729488	5257	-0.00917123	104846932	104953260	10q24.32	0.00178936	8366	0.0913279	0.0292424	0.99953	0.0913049	0.107317	934	-0.803214	3.10434e-53	769	0.378948	4.13557e-52	FALSE	0.20179	131	-7.03748	0.427984	108	0.128388	0.16117	0.297883	FALSE	0.366466	198
NT5C2	chr10	104661881	102902124	rs4568943	A	C	0	rs11191560	0.9756	104869038	3304624	8.04109e-37	3.48197e-16	-0.00405117	0.000496751	5619	1.55004e-22	0.0712543	0.00729493	5257	-0.00906911	104846932	104953260	10q24.32	0.00178737	8366	0.0913401	0.0292432	0.99952	0.0913002	0.107317	934	-0.803214	5.08948e-53	769	0.378632	6.75315e-52	FALSE	0.20179	131	-7.03748	0.427984	108	0.128388	0.16117	0.297883	FALSE	0.366466	198
NT5C2	chr10	104662215	102902458	rs17879819	T	C	0	rs11191560	0.9756	104869038	3304624	8.24705e-37	3.48197e-16	-0.00405117	0.000496751	5619	1.55091e-22	0.071254	0.00729494	5257	-0.00876273	104846932	104953260	10q24.32	0.00178561	8366	0.09135	0.0292437	0.99948	0.0912991	0.107317	934	-0.803214	3.49532e-53	769	0.37888	4.65198e-52	FALSE	0.20179	131	-7.03748	0.427984	108	0.128388	0.16117	0.297883	FALSE	0.366466	198
NT5C2	chr10	104665267	102905510	rs12221193	C	A	0	rs11191560	0.9756	104869038	3304624	8.45884e-37	3.48197e-16	-0.00405117	0.000496751	5619	1.55514e-22	0.0712657	0.00729635	5257	-0.00847996	104846932	104953260	10q24.32	0.00177202	8366	0.0914422	0.0292521	0.99924	0.0912725	0.107317	934	-0.803214	3.11715e-53	769	0.378948	4.15249e-52	FALSE	0.20179	131	-7.03748	0.427984	108	0.128388	0.16117	0.297883	FALSE	0.366466	198
NT5C2	chr10	104666757	102907000	rs77180047	A	G	0	rs11191560	0.9756	104869038	3304624	7.95525e-37	3.48197e-16	-0.00405117	0.000496751	5619	1.55658e-22	0.0712691	0.00729676	5257	-0.00924975	104846932	104953260	10q24.32	0.00176833	8366	0.0914678	0.0292546	0.99915	0.0912667	0.107317	934	-0.803214	3.17703e-53	769	0.3789	4.23161e-52	FALSE	0.20179	131	-7.03748	0.427984	108	0.128388	0.16117	0.297883	FALSE	0.366466	198
NT5C2	chr10	104673097	102913340	rs7475853	A	G	0	rs11191560	0.9756	104869038	3304624	5.6535e-37	3.48197e-16	-0.00405117	0.000496751	5619	1.45721e-22	0.0713409	0.00729911	5257	-0.0127061	104846932	104953260	10q24.32	0.00173586	8366	0.0916797	0.0292714	0.99829	0.0912591	0.107317	934	-0.803214	3.21214e-53	769	0.37892	4.278e-52	FALSE	0.20179	131	-7.03748	0.428328	108	0.128298	0.161178	0.298052	FALSE	0.366466	198
NT5C2	chr10	104677126	102917369	rs12221064	T	C	0	rs11191560	0.9756	104869038	3304624	7.1081e-37	3.48197e-16	-0.00405117	0.000496751	5619	1.56312e-22	0.0713056	0.00730082	5257	-0.0106872	104846932	104953260	10q24.32	0.00173058	8366	0.0917273	0.0292782	0.99845	0.0912014	0.107317	934	-0.803214	3.18113e-53	769	0.378896	4.23704e-52	FALSE	0.20179	131	-7.03748	0.428058	108	0.128388	0.161196	0.297919	FALSE	0.366466	198
NT5C2	chr10	104680137	102920380	rs2297787	A	T	0	rs11191560	0.9411	104869038	3304624	9.35928e-36	3.48197e-16	-0.00405117	0.000496751	5619	4.26687e-21	0.0676341	0.00717539	5257	-0.0170028	104846932	104953260	10q24.32	0.0085761	8366	0.0755581	0.0287456	0.98635	0.0966335	0.107317	934	-0.803214	2.53271e-42	769	0.335836	2.69115e-41	FALSE	0.20179	131	-7.03748	0.418124	108	0.131261	0.161297	0.292986	FALSE	0.366466	198
NT5C2	chr10	104681143	102921386	rs17115213	G	A	0	rs11191560	0.9756	104869038	3304624	1.7587e-36	3.48197e-16	-0.00405117	0.000496751	5619	3.11675e-22	0.0707708	0.00729851	5257	-0.00734067	104846932	104953260	10q24.32	0.00219462	8366	0.0896908	0.0292863	0.99793	0.0912614	0.107317	934	-0.803214	1.69995e-52	769	0.378436	2.23363e-51	FALSE	0.20179	131	-7.03748	0.428172	108	0.128367	0.16121	0.297975	FALSE	0.366466	198
NT5C2	chr10	104682602	102922845	rs77602510	A	G	0	rs11191560	0.9756	104869038	3304624	6.55195e-37	3.48197e-16	-0.00405117	0.000496751	5619	1.55912e-22	0.0713278	0.00730289	5257	-0.0116613	104846932	104953260	10q24.32	0.00171439	8366	0.0918435	0.0292895	0.99818	0.0911724	0.107317	934	-0.803214	5.12788e-53	769	0.378392	6.80369e-52	FALSE	0.20179	131	-7.03748	0.428106	108	0.128382	0.161205	0.297943	FALSE	0.366466	198
NT5C2	chr10	104684544	102924787	rs78821730	A	G	0	rs11191560	0.9756	104869038	3304624	5.98089e-37	3.48197e-16	-0.00405117	0.000496751	5619	1.55304e-22	0.0713359	0.00730343	5257	-0.0127374	104846932	104953260	10q24.32	0.0017092	8366	0.0918786	0.0292924	0.9981	0.0911679	0.107317	934	-0.803214	1.85033e-52	769	0.376329	2.42955e-51	FALSE	0.20179	131	-7.03748	0.428106	108	0.128382	0.161205	0.297943	FALSE	0.366466	198
NT5C2	chr10	104685299	102925542	rs12411886	A	C	0	rs11191560	0.9756	104869038	3304624	7.08978e-37	3.48197e-16	-0.00405117	0.000496751	5619	1.62473e-22	0.0713396	0.00730723	5257	-0.0111584	104846932	104953260	10q24.32	0.00169399	8366	0.0920595	0.0293256	0.99756	0.090999	0.107317	934	-0.803214	4.56019e-48	769	0.373715	5.49279e-47	FALSE	0.20179	131	-7.03748	0.428106	108	0.128382	0.161205	0.297943	FALSE	0.366466	198
NT5C2	chr10	104689665	102929908	rs10509759	T	A	0	rs11191560	0.9756	104869038	3304624	5.68008e-37	3.48197e-16	-0.00405117	0.000496751	5619	1.52998e-22	0.0713682	0.0073056	5257	-0.0132008	104846932	104953260	10q24.32	0.00184593	8366	0.0912829	0.0293141	0.99786	0.0910876	0.107317	934	-0.803214	2.18248e-48	769	0.373448	2.64607e-47	FALSE	0.20179	131	-7.03748	0.428106	108	0.128382	0.161205	0.297943	FALSE	0.366466	198
NT5C2	chr10	104692633	102932876	rs112699822	A	C	0	rs11191560	0.9756	104869038	3304624	5.27711e-37	3.48197e-16	-0.00405117	0.000496751	5619	1.52284e-22	0.0713793	0.00730638	5257	-0.0140492	104846932	104953260	10q24.32	0.00168072	8366	0.0920697	0.0293073	0.9979	0.0911319	0.107317	934	-0.803214	1.15841e-48	769	0.372552	1.41235e-47	FALSE	0.20179	131	-7.03748	0.428106	108	0.128382	0.161205	0.297943	FALSE	0.366466	198
NT5C2	chr10	104694654	102934897	rs112314091	A	G	0	rs11191560	0.9756	104869038	3304624	5.20022e-37	3.48197e-16	-0.00405117	0.000496751	5619	1.51561e-22	0.0713894	0.00730705	5257	-0.0141749	104846932	104953260	10q24.32	0.00167345	8366	0.0921169	0.0293105	0.99787	0.0911251	0.107317	934	-0.803214	1.15487e-48	769	0.37255	1.40807e-47	FALSE	0.20179	131	-7.03748	0.428106	108	0.128382	0.161205	0.297943	FALSE	0.366466	198
NT5C2	chr10	104697516	102937759	rs5011520	A	G	0	rs11191560	0.9756	104869038	3304624	4.54726e-37	3.48197e-16	-0.00405117	0.000496751	5619	1.50969e-22	0.0713994	0.00730779	5257	-0.0157695	104846932	104953260	10q24.32	0.00166484	8366	0.0921715	0.0293138	0.99784	0.0911183	0.107317	934	-0.803214	4.63546e-53	769	0.378601	6.15537e-52	FALSE	0.20179	131	-7.03748	0.428172	108	0.128364	0.161206	0.297975	FALSE	0.366466	198
NT5C2	chr10	104707016	102947259	rs11191472	T	A	0	rs11191560	0.9756	104869038	3304624	6.00401e-37	3.48197e-16	-0.00405117	0.000496751	5619	1.56061e-22	0.0714324	0.00731367	5257	-0.0127452	104846932	104953260	10q24.32	0.00162935	8366	0.0924862	0.0293551	0.99758	0.09092	0.107317	934	-0.803214	1.26302e-48	769	0.375824	1.53872e-47	FALSE	0.20179	131	-7.03748	0.428058	108	0.128388	0.161196	0.297919	FALSE	0.366466	198
NT5C2	chr10	104713076	102953319	rs10883806	T	C	0	rs11191560	0.9756	104869038	3304624	4.93701e-37	3.48197e-16	-0.00405117	0.000496751	5619	1.47527e-22	0.0714522	0.00731144	5257	-0.0145048	104846932	104953260	10q24.32	0.00176933	8366	0.091723	0.0293378	0.99835	0.0910108	0.107317	934	-0.803214	1.89961e-48	769	0.373668	2.30595e-47	FALSE	0.20179	131	-7.03748	0.427984	108	0.128388	0.16117	0.297883	FALSE	0.366466	198
NT5C2	chr10	104713113	102953356	rs11191474	C	A	0	rs11191560	0.9756	104869038	3304624	4.93635e-37	3.48197e-16	-0.00405117	0.000496751	5619	1.47506e-22	0.0714525	0.00731146	5257	-0.0145048	104846932	104953260	10q24.32	0.00161646	8366	0.0924654	0.0293269	0.99838	0.0910712	0.107317	934	-0.803214	5.15423e-53	769	0.378347	6.83836e-52	FALSE	0.20179	131	-7.03748	0.427984	108	0.128388	0.16117	0.297883	FALSE	0.366466	198
NT5C2	chr10	104713162	102953405	rs11191475	T	C	0	rs11191560	0.9756	104869038	3304624	4.9821e-37	3.48197e-16	-0.00405117	0.000496751	5619	1.47645e-22	0.0714521	0.00731149	5257	-0.0144027	104846932	104953260	10q24.32	0.00175432	8366	0.0917977	0.0293382	0.99832	0.0910145	0.107317	934	-0.803214	9.9645e-53	769	0.379217	1.31499e-51	FALSE	0.20179	131	-7.03748	0.427984	108	0.128388	0.16117	0.297883	FALSE	0.366466	198
NT5C2	chr10	104719096	102959339	rs12413409	A	G	0	rs11191560	0.9756	104869038	3304624	5.4561e-37	3.48197e-16	-0.00405117	0.000496751	5619	1.47094e-22	0.0714639	0.00731241	5257	-0.013248	104846932	104953260	10q24.32	0.00160333	8366	0.0925404	0.0293286	0.99878	0.0910564	0.107317	934	-0.803214	1.8411e-52	769	0.376214	2.41752e-51	FALSE	0.20179	131	-7.03748	0.427984	108	0.128388	0.16117	0.297883	FALSE	0.366466	198
NT5C2	chr10	104721126	102961369	rs10883808	T	A	0	rs11191560	0.9756	104869038	3304624	5.42198e-37	3.48197e-16	-0.00405117	0.000496751	5619	1.49792e-22	0.0714413	0.00731148	5257	-0.0135308	104846932	104953260	10q24.32	0.00160548	8366	0.0925206	0.0293259	0.99872	0.0910599	0.107317	934	-0.803214	1.8738e-52	769	0.376317	2.46011e-51	FALSE	0.20179	131	-7.03748	0.427984	108	0.128388	0.16117	0.297883	FALSE	0.366466	198
NT5C2	chr10	104721962	102962205	rs78260931	C	G	0	rs11191560	0.9756	104869038	3304624	5.31304e-37	3.48197e-16	-0.00405117	0.000496751	5619	1.50246e-22	0.0714374	0.00731131	5257	-0.0138136	104846932	104953260	10q24.32	0.00175697	8366	0.0917798	0.0293366	0.99869	0.0909992	0.107317	934	-0.803214	5.76912e-53	769	0.381575	7.64719e-52	FALSE	0.20179	131	-7.03748	0.427984	108	0.128388	0.16117	0.297883	FALSE	0.366466	198
NT5C2	chr10	104723620	102963863	rs11191479	C	T	0	rs11191560	0.9756	104869038	3304624	5.30228e-37	3.48197e-16	-0.00405117	0.000496751	5619	1.52645e-22	0.0714171	0.00731043	5257	-0.0140178	104846932	104953260	10q24.32	0.0015956	8366	0.0925651	0.0293233	0.9986	0.0910708	0.107317	934	-0.803214	1.86483e-52	769	0.376316	2.44842e-51	FALSE	0.20179	131	-7.03748	0.427984	108	0.128388	0.16117	0.297883	FALSE	0.366466	198
NT5C2	chr10	104729249	102969492	rs11191484	A	G	0	rs11191560	0.9756	104869038	3304624	5.20597e-37	3.48197e-16	-0.00405117	0.000496751	5619	1.6163e-22	0.0713452	0.0073074	5257	-0.0148897	104846932	104953260	10q24.32	0.00175219	8366	0.0917631	0.0293238	0.99859	0.0910207	0.107317	934	-0.803214	5.85139e-48	769	0.371818	7.0324e-47	FALSE	0.20179	131	-7.03748	0.427984	108	0.128388	0.16117	0.297883	FALSE	0.366466	198
NT5C2	chr10	104739179	102979422	rs10883815	C	T	0	rs11191560	0.9756	104869038	3304624	5.89495e-37	3.48197e-16	-0.00405117	0.000496751	5619	2.21567e-22	0.0710599	0.00730214	5257	-0.0169478	104846932	104953260	10q24.32	0.00143047	8366	0.0933906	0.0292905	0.99857	0.0911766	0.107317	934	-0.803214	2.69622e-48	769	0.371245	3.26283e-47	FALSE	0.20179	131	-7.03748	0.427984	108	0.128388	0.16117	0.297883	FALSE	0.366466	198
NT5C2	chr10	104741031	102981274	rs112390216	T	C	0	rs11191560	0.9756	104869038	3304624	6.48224e-37	3.48197e-16	-0.00405117	0.000496751	5619	1.71678e-22	0.0712555	0.0073028	5257	-0.0128867	104846932	104953260	10q24.32	0.00165166	8366	0.0921947	0.0292995	0.99843	0.0911109	0.107317	934	-0.803214	4.82642e-48	769	0.370208	5.81053e-47	FALSE	0.20179	131	-7.03748	0.427984	108	0.128388	0.16117	0.297883	FALSE	0.366466	198
NT5C2	chr10	104748009	102988252	rs77860422	A	G	0	rs11191560	0.9756	104869038	3304624	6.90582e-37	3.48197e-16	-0.00405117	0.000496751	5619	1.92682e-22	0.0711604	0.00730181	5257	-0.0134209	104846932	104953260	10q24.32	0.0016312	8366	0.0922891	0.0292956	0.99883	0.0910411	0.107317	934	-0.803214	2.64827e-48	769	0.371329	3.20531e-47	FALSE	0.20179	131	-7.03748	0.428332	108	0.128305	0.161188	0.298054	FALSE	0.366466	198
NT5C2	chr10	104764271	103004514	rs11191499	C	T	0	rs11191560	0.9756	104869038	3304624	1.09706e-36	3.48197e-16	-0.00405117	0.000496751	5619	2.89444e-22	0.0708646	0.0073025	5257	-0.0123603	104846932	104953260	10q24.32	0.00110083	8366	0.095421	0.0292397	0.99858	0.0914974	0.107317	934	-0.803214	6.6219e-52	769	0.374936	8.60415e-51	FALSE	0.20179	131	-7.03748	0.427984	108	0.128388	0.16117	0.297883	FALSE	0.366466	198
NT5C2	chr10	104765494	103005737	rs11191502	G	T	0	rs11191560	0.9756	104869038	3304624	1.10488e-36	3.48197e-16	-0.00405117	0.000496751	5619	2.79538e-22	0.0708966	0.00730312	5257	-0.0118733	104846932	104953260	10q24.32	0.00109925	8366	0.0954462	0.0292438	0.99836	0.0914851	0.107317	934	-0.803214	6.62619e-52	769	0.374935	8.60968e-51	FALSE	0.20179	131	-7.03748	0.428017	108	0.128381	0.161172	0.297899	FALSE	0.366466	198
NT5C2	chr10	104766120	103006363	rs113554404	T	C	0	rs11191560	0.9756	104869038	3304624	9.49408e-37	3.48197e-16	-0.00405117	0.000496751	5619	2.27549e-22	0.0710484	0.007303	5257	-0.0113944	104846932	104953260	10q24.32	0.00108364	8366	0.095571	0.0292457	0.99845	0.091461	0.107317	934	-0.803214	6.65009e-52	769	0.375004	8.64047e-51	FALSE	0.20179	131	-7.03748	0.428017	108	0.128381	0.161172	0.297899	FALSE	0.366466	198
NT5C2	chr10	104766891	103007134	rs11191505	T	C	0	rs11191560	0.9756	104869038	3304624	1.14511e-36	3.48197e-16	-0.00405117	0.000496751	5619	2.78462e-22	0.0709083	0.00730403	5257	-0.0113863	104846932	104953260	10q24.32	0.00120722	8366	0.0947231	0.0292611	0.99797	0.0914112	0.107317	934	-0.803214	7.45397e-52	769	0.378142	9.67583e-51	FALSE	0.20179	131	-7.03748	0.428083	108	0.128363	0.161173	0.297931	FALSE	0.366466	198
NT5C2	chr10	104769275	103009518	rs74444347	C	A	0	rs11191560	0.9756	104869038	3304624	7.99526e-37	3.48197e-16	-0.00405117	0.000496751	5619	2.79217e-22	0.0709251	0.00730597	5257	-0.0158481	104846932	104953260	10q24.32	0.00111185	8366	0.0954137	0.0292628	0.99739	0.0914343	0.107317	934	-0.803214	6.62619e-52	769	0.374935	8.60968e-51	FALSE	0.20179	131	-7.03748	0.428083	108	0.128363	0.161173	0.297931	FALSE	0.366466	198
NT5C2	chr10	104769392	103009635	rs12221335	A	T	0	rs11191560	0.9756	104869038	3304624	7.88974e-37	3.48197e-16	-0.00405117	0.000496751	5619	2.28079e-22	0.0710745	0.00730586	5257	-0.0137037	104846932	104953260	10q24.32	0.00109625	8366	0.0955365	0.0292645	0.99753	0.091408	0.107317	934	-0.803214	2.69897e-52	769	0.376528	3.53289e-51	FALSE	0.20179	131	-7.03748	0.427873	108	0.128423	0.161175	0.297828	FALSE	0.366466	198
NT5C2	chr10	104769709	103009952	rs11191511	C	T	0	rs11191560	0.9756	104869038	3304624	8.79003e-37	3.48197e-16	-0.00405117	0.000496751	5619	2.31634e-22	0.0710823	0.00730784	5257	-0.012549	104846932	104953260	10q24.32	0.00108724	8366	0.0956278	0.0292715	0.99725	0.0913867	0.107317	934	-0.803214	5.00097e-52	769	0.37547	6.51307e-51	FALSE	0.20179	131	-7.03748	0.427873	108	0.128423	0.161175	0.297828	FALSE	0.366466	198
NT5C2	chr10	104773364	103013607	rs11191514	T	C	0	rs11191560	0.9639	104869038	3304624	1.08801e-36	3.48197e-16	-0.00405117	0.000496751	5619	2.04427e-22	0.0710942	0.00729952	5257	-0.00848088	104846932	104953260	10q24.32	0.00115117	8366	0.095049	0.0292395	0.99638	0.09168	0.107317	934	-0.803214	5.83429e-52	769	0.374864	7.58871e-51	FALSE	0.20179	131	-7.03748	0.42764	108	0.128519	0.161214	0.297712	FALSE	0.366466	198
NT5C2	chr10	104776205	103016448	rs77787671	T	C	0	rs11191560	0.9756	104869038	3304624	8.20099e-37	3.48197e-16	-0.00405117	0.000496751	5619	2.28336e-22	0.0711183	0.00731045	5257	-0.0132403	104846932	104953260	10q24.32	0.00123679	8366	0.0946522	0.0293017	0.99631	0.0912581	0.107317	934	-0.803214	5.83429e-52	769	0.374864	7.58871e-51	FALSE	0.20179	131	-7.03748	0.427496	108	0.128561	0.161217	0.297641	FALSE	0.366466	198
NT5C2	chr10	104776527	103016770	rs11191515	A	G	0	rs11191560	0.9639	104869038	3304624	7.73236e-37	3.48197e-16	-0.00405117	0.000496751	5619	2.31316e-22	0.0711491	0.0073146	5257	-0.0141122	104846932	104953260	10q24.32	0.00125365	8366	0.0946526	0.0293371	0.99556	0.0910944	0.107317	934	-0.803214	6.59803e-52	769	0.378052	8.5734e-51	FALSE	0.20179	131	-7.03748	0.427262	108	0.12863	0.161221	0.297526	FALSE	0.366466	198
NT5C2	chr10	104778812	103019055	rs113970872	T	C	0	rs11191560	0.9756	104869038	3304624	7.38343e-37	3.48197e-16	-0.00405117	0.000496751	5619	2.29059e-22	0.0711265	0.00731152	5257	-0.0145679	104846932	104953260	10q24.32	0.00124562	8366	0.0946127	0.029308	0.99614	0.0912322	0.107317	934	-0.803214	5.83686e-52	769	0.374946	7.59201e-51	FALSE	0.20179	131	-7.03748	0.427294	108	0.128625	0.161226	0.297541	FALSE	0.366466	198
NT5C2	chr10	104780038	103020281	rs11191517	A	G	0	rs11191560	0.9756	104869038	3304624	7.30269e-37	3.48197e-16	-0.00405117	0.000496751	5619	2.29501e-22	0.0711294	0.00731197	5257	-0.0147249	104846932	104953260	10q24.32	0.00124713	8366	0.0946112	0.0293107	0.99597	0.0912276	0.107317	934	-0.803214	5.82826e-52	769	0.374973	7.58093e-51	FALSE	0.20179	131	-7.03748	0.427294	108	0.128625	0.161226	0.297541	FALSE	0.366466	198
NT5C2	chr10	104784918	103025161	rs11191519	T	C	0	rs11191560	0.9756	104869038	3304624	7.11744e-37	3.48197e-16	-0.00405117	0.000496751	5619	2.34112e-22	0.071124	0.00731294	5257	-0.0152668	104846932	104953260	10q24.32	0.0013102	8366	0.0942201	0.0293179	0.99582	0.0911713	0.107317	934	-0.803214	5.84212e-52	769	0.374948	7.5988e-51	FALSE	0.20179	131	-7.03748	0.426704	108	0.128796	0.161233	0.29725	FALSE	0.366466	198
NT5C2	chr10	104789475	103029718	rs11191521	G	T	0	rs11191560	0.9877	104869038	3304624	4.81045e-37	3.48197e-16	-0.00405117	0.000496751	5619	1.10837e-22	0.0718297	0.00732838	5257	-0.0115905	104846932	104953260	10q24.32	0.000947194	8366	0.0971778	0.0293965	0.99566	0.0905864	0.107317	934	-0.803214	1.12031e-51	769	0.375834	1.44936e-50	FALSE	0.20179	131	-7.03748	0.426787	108	0.12877	0.161229	0.297291	FALSE	0.366466	198
NT5C2	chr10	104789580	103029823	rs11191522	A	G	0	rs11191560	0.9877	104869038	3304624	3.31596e-37	3.48197e-16	-0.00405117	0.000496751	5619	8.74033e-23	0.0720159	0.00732946	5257	-0.0134601	104846932	104953260	10q24.32	0.000996932	8366	0.096748	0.0293943	0.99591	0.0905453	0.107317	934	-0.803214	5.8706e-52	769	0.374948	7.63553e-51	FALSE	0.20179	131	-7.03748	0.426787	108	0.12877	0.161229	0.297291	FALSE	0.366466	198
NT5C2	chr10	104793648	103033891	rs75970938	C	T	0	rs11191560	0.9877	104869038	3304624	1.35823e-36	3.48197e-16	-0.00405117	0.000496751	5619	2.29889e-22	0.0716497	0.00736559	5257	-0.00706564	104846932	104953260	10q24.32	0.000611918	8366	0.101022	0.0294846	0.99544	0.0897862	0.107317	934	-0.803214	6.59803e-52	769	0.378052	8.5734e-51	FALSE	0.20179	131	-7.03748	0.427028	108	0.128707	0.161235	0.29741	FALSE	0.366466	198
NT5C2	chr10	104793904	103034147	rs79668541	T	C	0	rs11191560	0.9877	104869038	3304624	1.27204e-36	3.48197e-16	-0.00405117	0.000496751	5619	2.2942e-22	0.0716826	0.00736882	5257	-0.00785908	104846932	104953260	10q24.32	0.000617568	8366	0.100996	0.0294985	0.99497	0.0897394	0.107317	934	-0.803214	6.59803e-52	769	0.378052	8.5734e-51	FALSE	0.20179	131	-7.03748	0.427137	108	0.128712	0.16128	0.297464	FALSE	0.366466	198
NT5C2	chr10	104806898	103047141	rs11191531	C	G	0	rs11191560	0.9877	104869038	3304624	5.81933e-37	3.48197e-16	-0.00405117	0.000496751	5619	1.2119e-22	0.0717791	0.00732996	5257	-0.0102629	104846932	104953260	10q24.32	0.00094869	8366	0.0971725	0.0293988	0.99634	0.0904831	0.107317	934	-0.803214	1.12487e-51	769	0.375713	1.4552e-50	FALSE	0.20179	131	-7.03748	0.426979	108	0.128693	0.1612	0.297386	FALSE	0.366466	198
NT5C2	chr10	104811203	103051446	rs12219027	C	T	0	rs11191560	0.9877	104869038	3304624	7.47525e-37	3.48197e-16	-0.00405117	0.000496751	5619	1.20465e-22	0.071755	0.00732705	5257	-0.00710509	104846932	104953260	10q24.32	0.000879843	8366	0.0977176	0.0293766	0.99702	0.0905308	0.107317	934	-0.803214	5.83821e-52	769	0.374954	7.59376e-51	FALSE	0.20179	131	-7.03748	0.427428	108	0.128583	0.16122	0.297608	FALSE	0.366466	198
NT5C2	chr10	104815827	103056070	rs11191534	G	A	0	rs11191560	0.9877	104869038	3304624	3.97896e-37	3.48197e-16	-0.00405117	0.000496751	5619	1.04725e-22	0.0718648	0.00732768	5257	-0.0132716	104846932	104953260	10q24.32	0.000983898	8366	0.0968496	0.0293921	0.99777	0.0903324	0.107317	934	-0.803214	3.71448e-51	769	0.372702	4.75766e-50	FALSE	0.20179	131	-7.03748	0.427482	108	0.128566	0.161218	0.297634	FALSE	0.366466	198
NT5C2	chr10	104824387	103064630	rs11191543	A	G	0	rs11191560	0.9756	104869038	3304624	3.86246e-37	3.48197e-16	-0.00405117	0.000496751	5619	1.10492e-22	0.0718062	0.00732574	5257	-0.0142379	104846932	104953260	10q24.32	0.000965014	8366	0.0969814	0.0293836	0.99835	0.0903291	0.107317	934	-0.803214	5.83517e-52	769	0.374949	7.58984e-51	FALSE	0.20179	131	-7.03748	0.427895	108	0.128442	0.161206	0.297839	FALSE	0.366466	198
NT5C2	chr10	104825665	103065908	rs3781285	G	C	0	rs11191560	0.9877	104869038	3304624	6.36119e-37	3.48197e-16	-0.00405117	0.000496751	5619	1.38386e-22	0.071662	0.00732805	5257	-0.0106714	104846932	104953260	10q24.32	0.000827426	8366	0.0982878	0.0293971	0.99729	0.0903569	0.107317	934	-0.803214	6.59803e-52	769	0.378052	8.5734e-51	FALSE	0.20179	131	-7.03748	0.426602	108	0.128814	0.161221	0.297199	FALSE	0.366466	198
NT5C2	chr10	104835919	103076162	rs943037	T	C	0	rs11191560	0.9877	104869038	3304624	5.06133e-37	3.48197e-16	-0.00405117	0.000496751	5619	1.13132e-22	0.0718277	0.00732972	5257	-0.0111987	104846932	104953260	10q24.32	0.00102792	8366	0.0965397	0.029408	0.99853	0.0901494	0.107317	934	-0.803214	6.59803e-52	769	0.378052	8.5734e-51	FALSE	0.20179	131	-7.03748	0.427984	108	0.128388	0.16117	0.297883	FALSE	0.366466	198
NT5C2	chr10	104840967	103081210	rs12219901	G	A	0	rs11191560	0.9877	104869038	3304624	6.25958e-37	3.48197e-16	-0.00405117	0.000496751	5619	1.0979e-22	0.0718896	0.00733377	5257	-0.00824548	104846932	104953260	10q24.32	0.000913293	8366	0.0975386	0.0294149	0.99785	0.0901462	0.107317	934	-0.803214	5.81684e-52	769	0.374949	7.56619e-51	FALSE	0.20179	131	-7.03748	0.428641	108	0.128227	0.161197	0.298207	FALSE	0.366466	198
NT5C2	chr10	104841479	103081722	rs10458729	T	C	0	rs11191560	0.9877	104869038	3304624	6.11615e-37	3.48197e-16	-0.00405117	0.000496751	5619	1.10986e-22	0.0718805	0.00733366	5257	-0.00865404	104846932	104953260	10q24.32	0.000908831	8366	0.0975737	0.0294134	0.99796	0.090142	0.107317	934	-0.803214	5.83429e-52	769	0.374864	7.58871e-51	FALSE	0.20179	131	-7.03748	0.428179	108	0.128347	0.161187	0.297979	FALSE	0.366466	198
NT5C2	chr10	104846178	103086421	rs11191548	C	T	0	rs11191560	0.9877	104869038	3304624	2.64802e-37	3.48197e-16	-0.00405117	0.000496751	5619	1.05135e-22	0.071889	0.00733044	5257	-0.0182607	104846932	104953260	10q24.32	0.00120564	8366	0.095189	0.0294016	0.99733	0.0902954	0.107317	934	-0.803214	1.12402e-51	769	0.375798	1.45411e-50	FALSE	0.20179	131	-7.03748	0.427984	108	0.128388	0.16117	0.297883	FALSE	0.366466	198
NT5C2	chr10	104848430	103088673	rs10430665	T	C	0	rs11191560	0.9877	104869038	3304624	2.56778e-37	3.48197e-16	-0.00405117	0.000496751	5619	1.02419e-22	0.0719042	0.00733001	5257	-0.0183391	104846932	104953260	10q24.32	0.00108707	8366	0.0960283	0.0293937	0.99694	0.0903758	0.107317	934	-0.803214	3.57017e-51	769	0.375111	4.57434e-50	FALSE	0.20179	131	-7.03748	0.427984	108	0.128388	0.16117	0.297883	FALSE	0.366466	198
NT5C2	chr10	104850835	103091078	rs11191551	G	A	0	rs11191560	0.9877	104869038	3304624	3.81094e-37	3.48197e-16	-0.00405117	0.000496751	5619	1.26712e-22	0.0717089	0.00732616	5257	-0.0159445	104846932	104953260	10q24.32	0.00114485	8366	0.0955696	0.0293855	0.99733	0.0904029	0.107317	934	-0.803214	5.0666e-52	769	0.377044	6.59783e-51	FALSE	0.20179	131	-7.03748	0.425361	108	0.129222	0.161295	0.296585	FALSE	0.366466	198
NT5C2	chr10	104851301	103091544	rs17094683	T	G	0	rs11191560	0.9877	104869038	3304624	4.22341e-37	3.48197e-16	-0.00405117	0.000496751	5619	1.68337e-22	0.0715339	0.00732983	5257	-0.0178996	104846932	104953260	10q24.32	0.00122313	8366	0.0950473	0.0293952	0.99715	0.0903702	0.107317	934	-0.803214	5.05898e-52	769	0.376959	6.58799e-51	FALSE	0.20179	131	-7.03748	0.427123	108	0.128641	0.161186	0.297457	FALSE	0.366466	198
NT5C2	chr10	104851889	103092132	rs12217501	C	T	0	rs11191560	0.9877	104869038	3304624	4.09591e-37	3.48197e-16	-0.00405117	0.000496751	5619	1.69587e-22	0.0715266	0.00732965	5257	-0.0183556	104846932	104953260	10q24.32	0.00133626	8366	0.0943364	0.0294059	0.99726	0.0903031	0.107317	934	-0.803214	5.65347e-52	769	0.380216	7.35541e-51	FALSE	0.20179	131	-7.03748	0.428158	108	0.128347	0.161179	0.297968	FALSE	0.366466	198
NT5C2	chr10	104851912	103092155	rs12220743	T	C	0	rs11191560	0.9877	104869038	3304624	4.01126e-37	3.48197e-16	-0.00405117	0.000496751	5619	1.70024e-22	0.0715233	0.0073295	5257	-0.0186383	104846932	104953260	10q24.32	0.00121797	8366	0.0950808	0.0293946	0.99728	0.0903656	0.107317	934	-0.803214	5.05898e-52	769	0.376959	6.58799e-51	FALSE	0.20179	131	-7.03748	0.428158	108	0.128347	0.161179	0.297968	FALSE	0.366466	198
NT5C2	chr10	104856162	103096405	rs12412038	A	G	0	rs11191560	1	104869038	3304624	5.36433e-37	3.48197e-16	-0.00405117	0.000496751	5619	2.22121e-22	0.071191	0.0073158	5257	-0.0181273	104846932	104953260	10q24.32	0.0018397	8366	0.0913741	0.029334	0.9971	0.0907888	0.107317	934	-0.803214	3.79983e-52	769	0.380471	4.95996e-51	FALSE	0.20179	131	-7.03748	0.428081	108	0.128367	0.161178	0.29793	FALSE	0.366466	198
NT5C2	chr10	104857523	103097766	rs11191555	C	A	0	rs11191560	1	104869038	3304624	4.85646e-37	3.48197e-16	-0.00405117	0.000496751	5619	2.12602e-22	0.071224	0.00731585	5257	-0.018842	104846932	104953260	10q24.32	0.00186014	8366	0.0912763	0.0293333	0.99662	0.0908255	0.107317	934	-0.803214	3.79983e-52	769	0.380471	4.95996e-51	FALSE	0.20179	131	-7.03748	0.428081	108	0.128367	0.161178	0.29793	FALSE	0.366466	198
NT5C2	chr10	104864614	103104857	rs11191557	G	C	0	rs11191560	1	104869038	3304624	4.82662e-37	3.48197e-16	-0.00405117	0.000496751	5619	2.25586e-22	0.0711697	0.0073148	5257	-0.0195886	104846932	104953260	10q24.32	0.00182203	8366	0.091465	0.0293363	0.99711	0.0907859	0.107317	934	-0.803214	3.79983e-52	769	0.380471	4.95996e-51	FALSE	0.20179	131	-7.03748	0.427999	108	0.128405	0.161196	0.29789	FALSE	0.366466	198
NT5C2	chr10	104864678	103104921	rs11191558	A	G	0	rs11191560	1	104869038	3304624	4.82817e-37	3.48197e-16	-0.00405117	0.000496751	5619	2.25664e-22	0.0711691	0.00731477	5257	-0.0195886	104846932	104953260	10q24.32	0.00182222	8366	0.091464	0.0293363	0.99711	0.0907861	0.107317	934	-0.803214	3.79983e-52	769	0.380471	4.95996e-51	FALSE	0.20179	131	-7.03748	0.427999	108	0.128405	0.161196	0.29789	FALSE	0.366466	198
NT5C2	chr10	104867686	103107929	rs11191559	T	C	0	rs11191560	1	104869038	3304624	4.65443e-36	3.48197e-16	-0.00405117	0.000496751	5619	2.27986e-21	0.0692927	0.00730059	5257	-0.0183616	104846932	104953260	10q24.32	0.0012354	8366	0.094469	0.0292421	0.99702	0.0913588	0.107317	934	-0.803214	1.80973e-50	769	0.374343	2.28722e-49	FALSE	0.20179	131	-7.03748	0.427984	108	0.128388	0.16117	0.297883	FALSE	0.366466	198
NT5C2	chr10	104869038	103109281	rs11191560	C	T	1	rs11191560	1	104869038	3304624	2.80812e-37	3.48197e-16	-0.00405117	0.000496751	5619	1.41595e-22	0.0714304	0.0073061	5257	-0.0208925	104846932	104953260	10q24.32	0.00174138	8366	0.0917818	0.0293127	0.9973	0.0909653	0.107317	934	-0.803214	3.79983e-52	769	0.380471	4.95996e-51	FALSE	0.20179	131	-7.03748	0.427984	108	0.128388	0.16117	0.297883	FALSE	0.366466	198
NT5C2	chr10	104871204	103111447	rs12413046	G	A	0	rs11191560	1	104869038	3304624	2.68691e-37	3.48197e-16	-0.00405117	0.000496751	5619	1.43322e-22	0.0714183	0.00730578	5257	-0.0215604	104846932	104953260	10q24.32	0.00173039	8366	0.0918364	0.0293128	0.99734	0.0909681	0.107317	934	-0.803214	3.79983e-52	769	0.380471	4.95996e-51	FALSE	0.20179	131	-7.03748	0.427984	108	0.128388	0.16117	0.297883	FALSE	0.366466	198
NT5C2	chr10	104871279	103111522	rs10883832	G	T	0	rs11191560	1	104869038	3304624	2.66559e-37	3.48197e-16	-0.00405117	0.000496751	5619	1.42101e-22	0.0714234	0.00730565	5257	-0.0215604	104846932	104953260	10q24.32	0.0017358	8366	0.0918091	0.0293126	0.99738	0.0909652	0.107317	934	-0.803214	3.79983e-52	769	0.380471	4.95996e-51	FALSE	0.20179	131	-7.03748	0.427984	108	0.128388	0.16117	0.297883	FALSE	0.366466	198
NT5C2	chr10	104873761	103114004	rs9633712	C	G	0	rs11191560	1	104869038	3304624	2.73965e-37	3.48197e-16	-0.00405117	0.000496751	5619	1.43407e-22	0.0714147	0.00730546	5257	-0.0213329	104846932	104953260	10q24.32	0.00157804	8366	0.0925931	0.0293022	0.99741	0.0910243	0.107317	934	-0.803214	3.39224e-52	769	0.377226	4.43205e-51	FALSE	0.20179	131	-7.03748	0.428081	108	0.128367	0.161178	0.29793	FALSE	0.366466	198
NT5C2	chr10	104877302	103117545	rs79082900	C	T	0	rs11191560	1	104869038	3304624	2.89077e-37	3.48197e-16	-0.00405117	0.000496751	5619	1.47827e-22	0.071345	0.00730062	5257	-0.0210266	104846932	104953260	10q24.32	0.00170514	8366	0.0919186	0.0292987	0.99808	0.0910093	0.107317	934	-0.803214	3.80411e-52	769	0.380581	4.96549e-51	FALSE	0.20179	131	-7.03748	0.427984	108	0.128388	0.16117	0.297883	FALSE	0.366466	198
NT5C2	chr10	104878543	103118786	rs11191564	T	C	0	rs11191560	1	104869038	3304624	6.17043e-37	3.48197e-16	-0.00405117	0.000496751	5619	2.38612e-22	0.0710592	0.00730773	5257	-0.0172318	104846932	104953260	10q24.32	0.00160638	8366	0.0924635	0.0293093	0.99815	0.0908951	0.107317	934	-0.803214	3.39224e-52	769	0.377226	4.43205e-51	FALSE	0.20179	131	-7.03748	0.427984	108	0.128388	0.16117	0.297883	FALSE	0.366466	198
NT5C2	chr10	104883337	103123580	rs1060240	G	A	0	rs11191560	1	104869038	3304624	3.73373e-37	3.48197e-16	-0.00405117	0.000496751	5619	1.66658e-22	0.0712452	0.00729949	5257	-0.0192823	104846932	104953260	10q24.32	0.001618	8366	0.0923241	0.0292847	0.99798	0.0911238	0.107317	934	-0.803214	3.37218e-52	769	0.377339	4.40606e-51	FALSE	0.20179	131	-7.03748	0.432628	108	0.127142	0.161228	0.300173	FALSE	0.366466	198
NT5C2	chr10	104884208	103124451	rs10883835	C	T	0	rs11191560	1	104869038	3304624	3.8924e-37	3.48197e-16	-0.00405117	0.000496751	5619	1.68435e-22	0.071232	0.00729894	5257	-0.0188973	104846932	104953260	10q24.32	0.0016014	8366	0.0924073	0.0292831	0.99842	0.0910936	0.107317	934	-0.803214	3.39224e-52	769	0.377226	4.43205e-51	FALSE	0.20179	131	-7.03748	0.427984	108	0.128388	0.16117	0.297883	FALSE	0.366466	198
NT5C2	chr10	104886374	103126617	rs11191568	A	G	0	rs11191560	1	104869038	3304624	3.25524e-37	3.48197e-16	-0.00405117	0.000496751	5619	1.51228e-22	0.0713047	0.00729822	5257	-0.0198482	104846932	104953260	10q24.32	0.00153003	8366	0.0927907	0.0292814	0.99877	0.0910761	0.107317	934	-0.803214	3.58157e-51	769	0.375749	4.58883e-50	FALSE	0.20179	131	-7.03748	0.427984	108	0.128388	0.16117	0.297883	FALSE	0.366466	198
NT5C2	chr10	104897901	103138144	rs732998	C	T	0	rs11191560	1	104869038	3304624	5.7164e-37	3.48197e-16	-0.00405117	0.000496751	5619	2.5067e-22	0.0709759	0.00730293	5257	-0.0187251	104846932	104953260	10q24.32	0.00156191	8366	0.0926508	0.0292927	0.99998	0.090902	0.107317	934	-0.803214	3.39224e-52	769	0.377226	4.43205e-51	FALSE	0.20179	131	-7.03748	0.427984	108	0.128388	0.16117	0.297883	FALSE	0.366466	198
NT5C2	chr10	104898126	103138369	rs11191574	T	C	0	rs11191560	0.9877	104869038	3304624	5.72729e-37	3.48197e-16	-0.00405117	0.000496751	5619	2.51182e-22	0.0709745	0.00730295	5257	-0.0187251	104846932	104953260	10q24.32	0.00156644	8366	0.0926283	0.0292934	0.99992	0.0909028	0.107317	934	-0.803214	3.32336e-52	769	0.377367	4.34279e-51	FALSE	0.20179	131	-7.03748	0.427984	108	0.128388	0.16117	0.297883	FALSE	0.366466	198
NT5C2	chr10	104898337	103138580	rs11191575	T	C	0	rs11191560	1	104869038	3304624	5.71229e-37	3.48197e-16	-0.00405117	0.000496751	5619	2.50477e-22	0.0709762	0.00730291	5257	-0.0187251	104846932	104953260	10q24.32	0.00157347	8366	0.0925929	0.0292943	0.99991	0.0908985	0.107317	934	-0.803214	3.41985e-52	769	0.377311	4.46782e-51	FALSE	0.20179	131	-7.03748	0.427984	108	0.128388	0.16117	0.297883	FALSE	0.366466	198
NT5C2	chr10	104901031	103141274	rs79993475	G	A	0	rs11191560	1	104869038	3304624	3.43818e-37	3.48197e-16	-0.00405117	0.000496751	5619	1.55311e-22	0.0712571	0.00729536	5257	-0.0194865	104846932	104953260	10q24.32	0.00157861	8366	0.0925118	0.0292775	0.99977	0.0910564	0.107317	934	-0.803214	3.41948e-52	769	0.377306	4.46734e-51	FALSE	0.20179	131	-7.03748	0.427984	108	0.128388	0.16117	0.297883	FALSE	0.366466	198
NT5C2	chr10	104901491	103141734	rs12220375	C	T	0	rs11191560	1	104869038	3304624	3.47052e-37	3.48197e-16	-0.00405117	0.000496751	5619	1.44182e-22	0.0713225	0.00729644	5257	-0.0185357	104846932	104953260	10q24.32	0.00171854	8366	0.0918336	0.029293	0.99835	0.0911131	0.107317	934	-0.803214	7.93374e-52	769	0.375894	1.02933e-50	FALSE	0.20179	131	-7.03748	0.428078	108	0.128368	0.161178	0.297929	FALSE	0.366466	198
NT5C2	chr10	104906211	103146454	rs11191580	C	T	0	rs11191560	1	104869038	3304624	5.72545e-37	3.48197e-16	-0.00405117	0.000496751	5619	1.99462e-22	0.0711335	0.00730169	5257	-0.0161111	104846932	104953260	10q24.32	0.00168996	8366	0.0920524	0.0293168	0.99982	0.0907193	0.107317	934	-0.803214	3.79983e-52	769	0.380471	4.95996e-51	FALSE	0.20179	131	-7.03748	0.427984	108	0.128388	0.16117	0.297883	FALSE	0.366466	198
NT5C2	chr10	104910959	103151202	rs79680647	A	G	0	rs11191560	1	104869038	3304624	3.44072e-37	3.48197e-16	-0.00405117	0.000496751	5619	1.54352e-22	0.0712769	0.00729692	5257	-0.0194078	104846932	104953260	10q24.32	0.00169098	8366	0.0919268	0.0292785	0.99928	0.0910642	0.107317	934	-0.803214	5.909e-52	769	0.377145	7.68508e-51	FALSE	0.20179	131	-7.03748	0.428081	108	0.128367	0.161178	0.29793	FALSE	0.366466	198
NT5C2	chr10	104913653	103153896	rs11191582	A	G	0	rs11191560	0.9877	104869038	3304624	6.54836e-37	3.48197e-16	-0.00405117	0.000496751	5619	2.20378e-22	0.0711344	0.00730939	5257	-0.0156005	104846932	104953260	10q24.32	0.0017175	8366	0.0919605	0.0293318	0.99761	0.0907708	0.107317	934	-0.803214	6.63727e-51	769	0.378829	8.45995e-50	FALSE	0.20179	131	-7.03748	0.429576	108	0.128081	0.161342	0.298669	FALSE	0.366466	198
NT5C2	chr10	104913940	103154183	rs74233809	C	T	0	rs11191560	0.9877	104869038	3304624	1.16357e-37	3.48197e-16	-0.00405117	0.000496751	5619	5.82277e-23	0.0716746	0.00726453	5257	-0.0215499	104846932	104953260	10q24.32	0.00183721	8366	0.0907735	0.0291374	0.99329	0.0926143	0.107317	934	-0.803214	7.97601e-49	769	0.362999	9.75642e-48	FALSE	0.20179	131	-7.03748	0.42996	108	0.127889	0.161235	0.298858	FALSE	0.366466	198
NT5C2	chr10	104928914	103169157	rs12416331	A	T	0	rs11191560	1	104869038	3304624	9.71928e-37	3.48197e-16	-0.00405117	0.000496751	5619	3.88167e-22	0.0707657	0.0073149	5257	-0.0172169	104846932	104953260	10q24.32	0.00211581	8366	0.0901089	0.0293182	0.99804	0.0907911	0.107317	934	-0.803214	9.08839e-52	769	0.380201	1.17781e-50	FALSE	0.20179	131	-7.03748	0.437148	108	0.126368	0.161837	0.302392	FALSE	0.366466	198
NT5C2	chr10	104929716	103169959	rs11191587	C	T	0	rs11191560	1	104869038	3304624	9.56056e-37	3.48197e-16	-0.00405117	0.000496751	5619	4.07885e-22	0.0707338	0.00731544	5257	-0.017987	104846932	104953260	10q24.32	0.0019478	8366	0.090805	0.0293101	0.99797	0.0908382	0.107317	934	-0.803214	5.72823e-52	769	0.377249	7.45187e-51	FALSE	0.20179	131	-7.03748	0.438103	108	0.12614	0.161884	0.30286	FALSE	0.366466	198
NT5C2	chr10	104931584	103171827	rs12219304	C	G	0	rs11191560	1	104869038	3304624	1.14955e-36	3.48197e-16	-0.00405117	0.000496751	5619	4.69801e-22	0.0706887	0.00732173	5257	-0.0173424	104846932	104953260	10q24.32	0.00199674	8366	0.0906694	0.029336	0.99703	0.0907407	0.107317	934	-0.803214	6.04286e-51	769	0.375606	7.70839e-50	FALSE	0.20179	131	-7.03748	0.442309	108	0.125236	0.162214	0.304914	FALSE	0.366466	198
NT5C2	chr10	104939215	103179458	rs11191593	C	T	0	rs11191560	1	104869038	3304624	1.9057e-36	3.48197e-16	-0.00405117	0.000496751	5619	7.65409e-22	0.070321	0.00732169	5257	-0.0167298	104846932	104953260	10q24.32	0.00214054	8366	0.090066	0.0293374	0.99755	0.0906664	0.107317	934	-0.803214	5.84525e-52	769	0.377064	7.60284e-51	FALSE	0.20179	131	-7.03748	0.450096	108	0.123224	0.162374	0.308697	FALSE	0.366466	198
NT5C2	chr10	104940946	103181189	rs79237883	C	T	0	rs11191560	1	104869038	3304624	2.23283e-36	3.48197e-16	-0.00405117	0.000496751	5619	8.4857e-22	0.0702499	0.00732239	5257	-0.0159597	104846932	104953260	10q24.32	0.00236113	8366	0.0892434	0.0293507	0.99747	0.0905944	0.107317	934	-0.803214	6.55044e-52	769	0.380317	8.51207e-51	FALSE	0.20179	131	-7.03748	0.452022	108	0.122734	0.162421	0.309629	FALSE	0.366466	198
NT5C2	chr10	104942244	103182487	rs34747231	G	T	0	rs11191560	1	104869038	3304624	2.08378e-36	3.48197e-16	-0.00405117	0.000496751	5619	9.91949e-22	0.070168	0.00732616	5257	-0.0186317	104846932	104953260	10q24.32	0.00218947	8366	0.0899683	0.0293702	0.99646	0.0905532	0.107317	934	-0.803214	6.63612e-52	769	0.380397	8.62247e-51	FALSE	0.20179	131	-7.03748	0.453805	108	0.122281	0.162464	0.31049	FALSE	0.366466	198
NT5C2	chr10	104945823	103186066	rs77420391	A	G	0	rs11191560	1	104869038	3304624	3.45447e-36	3.48197e-16	-0.00405117	0.000496751	5619	1.26421e-21	0.0700159	0.00732948	5257	-0.0151662	104846932	104953260	10q24.32	0.00226463	8366	0.0896392	0.0293597	0.9971	0.0905322	0.107317	934	-0.803214	5.97059e-51	769	0.375525	7.61697e-50	FALSE	0.20179	131	-7.03748	0.460166	108	0.120741	0.162709	0.313549	FALSE	0.366466	198
NT5C2	chr10	104957629	103197872	rs12414028	A	T	0	rs11191560	0.904	104869038	3304624	7.56002e-37	3.48197e-16	-0.00405117	0.000496751	5619	4.51169e-22	0.0710489	0.00735588	5257	-0.0220141	104846932	104953260	10q24.32	0.00259415	8366	0.0890789	0.0295733	0.98746	0.0902244	0.107317	934	-0.803214	6.68981e-23	769	0.326346	3.89769e-22	FALSE	0.20179	131	-7.03748	0.471655	108	0.118161	0.163401	0.319031	FALSE	0.366466	198
NT5C2	chr10	104958900	103199143	rs112913898	A	G	0	rs11191560	0.9877	104869038	3304624	1.14329e-36	3.48197e-16	-0.00405117	0.000496751	5619	5.71646e-22	0.0706379	0.00733176	5257	-0.0196657	104846932	104953260	10q24.32	0.00233759	8366	0.0895385	0.0294185	0.99233	0.0906399	0.107317	934	-0.803214	1.30622e-51	769	0.379604	1.68772e-50	FALSE	0.20179	131	-7.03748	0.473274	108	0.117982	0.163754	0.319799	FALSE	0.366466	198
NT5C2	chr10	104959188	103199431	rs11191607	T	G	0	rs11191560	0.9877	104869038	3304624	1.16344e-36	3.48197e-16	-0.00405117	0.000496751	5619	5.72169e-22	0.070649	0.00733298	5257	-0.0194615	104846932	104953260	10q24.32	0.00233174	8366	0.0895785	0.0294244	0.99199	0.090639	0.107317	934	-0.803214	1.00742e-51	769	0.37992	1.30445e-50	FALSE	0.20179	131	-7.03748	0.473025	108	0.118109	0.163837	0.319681	FALSE	0.366466	198
SPNS1	chr16	28823097	28811776	rs62036613	G	A	0	rs3888190	0.9776	28889486	3655172	4.96194e-18	1.33206e-05	-0.00118318	0.000271696	5619	1.128e-15	0.0187554	0.0023409	5257	3.14261e-05	28985662	28995858	16p11.2	0.0307092	8366	0.0381928	0.0176751	0.95924	0.359322	0.0412408	934	-1.26643	4.28417e-40	769	0.300789	1.6756e-39	FALSE	0.662424	131	-7.76402	0.239205	108	0.118632	0.100061	0.450374	FALSE	0.62415	198
SPNS1	chr16	28824685	28813364	rs62036614	C	T	0	rs3888190	0.9821	28889486	3655172	5.62446e-18	1.33206e-05	-0.00118318	0.000271696	5619	1.11182e-15	0.0187394	0.00233838	5257	0.00370426	28985662	28995858	16p11.2	0.0303193	8366	0.0382405	0.0176558	0.96154	0.359246	0.0412408	934	-1.26643	4.25982e-40	769	0.300914	1.66617e-39	FALSE	0.662424	131	-7.76402	0.239022	108	0.118528	0.0999336	0.450151	FALSE	0.62415	198
SPNS1	chr16	28825100	28813779	rs113029997	C	T	0	rs3888190	0.9866	28889486	3655172	4.64037e-18	1.33206e-05	-0.00118318	0.000271696	5619	1.02803e-15	0.0187832	0.00234103	5257	0.000133669	28985662	28995858	16p11.2	0.0267712	8366	0.0391221	0.0176636	0.95829	0.360885	0.0412408	934	-1.26643	6.40353e-38	769	0.292913	2.37228e-37	FALSE	0.662424	131	-7.76402	0.23826	108	0.118624	0.0998515	0.44922	FALSE	0.62415	198
SPNS1	chr16	28825420	28814099	rs11860513	T	C	0	rs3888190	0.9866	28889486	3655172	4.59354e-18	1.33206e-05	-0.00118318	0.000271696	5619	1.03375e-15	0.0187738	0.00234006	5257	-0.000251649	28985662	28995858	16p11.2	0.0266481	8366	0.0391376	0.0176563	0.95909	0.360889	0.0412408	934	-1.26643	4.97503e-38	769	0.293263	1.84825e-37	FALSE	0.662424	131	-7.76402	0.238217	108	0.118552	0.0997813	0.449167	FALSE	0.62415	198
SPNS1	chr16	28825605	28814284	rs2008514	A	G	0	rs3888190	0.9866	28889486	3655172	4.60967e-18	1.33206e-05	-0.00118318	0.000271696	5619	1.03453e-15	0.0187689	0.00233947	5257	-0.000173063	28985662	28995858	16p11.2	0.0266132	8366	0.0391366	0.0176518	0.95961	0.360879	0.0412408	934	-1.26643	6.4923e-38	769	0.292831	2.4048e-37	FALSE	0.662424	131	-7.76402	0.238105	108	0.118554	0.0997593	0.44903	FALSE	0.62415	198
SPNS1	chr16	28825777	28814456	rs1987472	T	C	0	rs3888190	0.9821	28889486	3655172	4.77558e-18	1.33206e-05	-0.00118318	0.000271696	5619	1.03316e-15	0.0187637	0.00233877	5257	0.000802096	28985662	28995858	16p11.2	0.0265047	8366	0.0391528	0.0176464	0.96023	0.36087	0.0412408	934	-1.26643	6.24005e-38	769	0.292888	2.31238e-37	FALSE	0.662424	131	-7.76402	0.238089	108	0.118558	0.0997587	0.449011	FALSE	0.62415	198
SPNS1	chr16	28825866	28814545	rs1987471	G	T	0	rs3888190	0.9866	28889486	3655172	4.89404e-18	1.33206e-05	-0.00118318	0.000271696	5619	1.03144e-15	0.0187621	0.00233852	5257	0.00149417	28985662	28995858	16p11.2	0.0264633	8366	0.0391593	0.0176445	0.96043	0.360866	0.0412408	934	-1.26643	6.57887e-38	769	0.292813	2.43651e-37	FALSE	0.662424	131	-7.76402	0.238099	108	0.118557	0.0997598	0.449023	FALSE	0.62415	198
SPNS1	chr16	28825953	28814632	rs56186137	G	A	0	rs3888190	0.9866	28889486	3655172	4.75475e-18	1.33206e-05	-0.00118318	0.000271696	5619	1.0324e-15	0.0187598	0.00233827	5257	0.000699853	28985662	28995858	16p11.2	0.0264565	8366	0.0391567	0.0176426	0.96066	0.360867	0.0412408	934	-1.26643	6.486e-38	769	0.292834	2.40249e-37	FALSE	0.662424	131	-7.76402	0.23798	108	0.118582	0.0997559	0.448877	FALSE	0.62415	198
SPNS1	chr16	28826307	28814986	rs62036616	G	A	0	rs3888190	0.9821	28889486	3655172	5.56895e-18	1.33206e-05	-0.00118318	0.000271696	5619	1.09322e-15	0.0187066	0.00233368	5257	0.00378297	28985662	28995858	16p11.2	0.0300542	8366	0.0382247	0.0176201	0.96547	0.359243	0.0412408	934	-1.26643	3.99748e-40	769	0.301551	1.56461e-39	FALSE	0.662424	131	-7.76402	0.238482	108	0.118466	0.0997662	0.449491	FALSE	0.62415	198
SPNS1	chr16	28827498	28816177	rs62036617	C	T	0	rs3888190	0.9866	28889486	3655172	5.2587e-18	1.33206e-05	-0.00118318	0.000271696	5619	1.045e-15	0.0187323	0.00233527	5257	0.00316146	28985662	28995858	16p11.2	0.0260017	8366	0.0392248	0.0176197	0.96326	0.360829	0.0412408	934	-1.26643	1.05555e-37	769	0.292978	3.88867e-37	FALSE	0.662424	131	-7.76402	0.237779	108	0.118631	0.0997536	0.448631	FALSE	0.62415	198
SPNS1	chr16	28828834	28817513	rs62036618	C	A	0	rs3888190	0.9866	28889486	3655172	5.3938e-18	1.33206e-05	-0.00118318	0.000271696	5619	1.04582e-15	0.0187145	0.00233309	5257	0.00383002	28985662	28995858	16p11.2	0.0257481	8366	0.0392546	0.017603	0.96515	0.360805	0.0412408	934	-1.26643	1.00444e-37	769	0.293067	3.70243e-37	FALSE	0.662424	131	-7.76402	0.237759	108	0.118629	0.0997477	0.448607	FALSE	0.62415	198
SPNS1	chr16	28831359	28820038	rs4788095	C	T	0	rs3888190	0.9866	28889486	3655172	5.66936e-18	1.33206e-05	-0.00118318	0.000271696	5619	1.07723e-15	0.0186745	0.00232915	5257	0.00456913	28985662	28995858	16p11.2	0.0253188	8366	0.0393028	0.0175733	0.96871	0.360723	0.0412408	934	-1.26643	6.08355e-38	769	0.292801	2.25502e-37	FALSE	0.662424	131	-7.76402	0.237481	108	0.118693	0.0997422	0.448266	FALSE	0.62415	198
SPNS1	chr16	28832382	28821061	rs72793809	T	C	0	rs3888190	0.9866	28889486	3655172	5.73868e-18	1.33206e-05	-0.00118318	0.000271696	5619	1.08793e-15	0.0186582	0.00232748	5257	0.00469485	28985662	28995858	16p11.2	0.02511	8366	0.0393309	0.0175607	0.97014	0.360726	0.0412408	934	-1.26643	6.24382e-38	769	0.29265	2.31376e-37	FALSE	0.662424	131	-7.76402	0.237567	108	0.118669	0.0997401	0.448372	FALSE	0.62415	198
SPNS1	chr16	28833097	28821776	rs62036620	G	A	0	rs3888190	0.9866	28889486	3655172	5.91075e-18	1.33206e-05	-0.00118318	0.000271696	5619	1.0841e-15	0.0186525	0.00232664	5257	0.00556784	28985662	28995858	16p11.2	0.0250733	8366	0.0393263	0.0175542	0.97089	0.360701	0.0412408	934	-1.26643	6.25391e-38	769	0.292648	2.31746e-37	FALSE	0.662424	131	-7.76402	0.237447	108	0.118697	0.099738	0.448225	FALSE	0.62415	198
SPNS1	chr16	28833299	28821978	rs62036621	A	C	0	rs3888190	0.9866	28889486	3655172	5.87552e-18	1.33206e-05	-0.00118318	0.000271696	5619	1.0905e-15	0.0186476	0.00232623	5257	0.00528467	28985662	28995858	16p11.2	0.025011	8366	0.039336	0.0175511	0.97123	0.360696	0.0412408	934	-1.26643	6.23064e-38	769	0.292657	2.30894e-37	FALSE	0.662424	131	-7.76402	0.237458	108	0.118689	0.0997339	0.448238	FALSE	0.62415	198
SPNS1	chr16	28836205	28824884	rs4451951	C	T	0	rs3888190	0.9734	28889486	3655172	5.28793e-18	1.33206e-05	-0.00118318	0.000271696	5619	1.1043e-15	0.0186084	0.00232179	5257	0.00217834	28985662	28995858	16p11.2	0.0238285	8366	0.0395859	0.0175168	0.97517	0.360756	0.0412408	934	-1.26643	7.01003e-38	769	0.292284	2.59435e-37	FALSE	0.662424	131	-7.76402	0.237223	108	0.118739	0.0997251	0.44795	FALSE	0.62415	198
SPNS1	chr16	28837203	28825882	rs62036622	G	T	0	rs3888190	0.9821	28889486	3655172	5.54673e-18	1.33206e-05	-0.00118318	0.000271696	5619	1.14865e-15	0.0185447	0.00231525	5257	0.00265828	28985662	28995858	16p11.2	0.0268618	8366	0.0386894	0.0174787	0.98184	0.359148	0.0412408	934	-1.26643	1.06942e-39	769	0.300451	4.1423e-39	FALSE	0.662424	131	-7.76402	0.237733	108	0.118613	0.0997285	0.448575	FALSE	0.62415	198
SPNS1	chr16	28837515	28826194	rs8049439	C	T	0	rs3888190	0.931	28889486	3655172	4.97122e-18	1.33206e-05	-0.00118318	0.000271696	5619	9.94694e-16	0.0186787	0.00232683	5257	0.00265793	28985662	28995858	16p11.2	0.028322	8366	0.0386071	0.0176063	0.96392	0.364027	0.0412408	934	-1.26643	8.24376e-34	769	0.276893	2.7323e-33	FALSE	0.662424	131	-7.76402	0.212146	108	0.12442	0.0989433	0.416298	FALSE	0.62415	198
SPNS1	chr16	28837906	28826585	rs8062405	G	A	0	rs3888190	0.991	28889486	3655172	1.1409e-17	1.33206e-05	-0.00118318	0.000271696	5619	2.1375e-15	0.0183679	0.00231535	5257	0.00947239	28985662	28995858	16p11.2	0.0189998	8366	0.041034	0.0174945	0.98107	0.357847	0.0412408	934	-1.26643	8.52723e-38	769	0.29324	3.14896e-37	FALSE	0.662424	131	-7.76402	0.236898	108	0.118816	0.09972	0.447552	FALSE	0.62415	198
SPNS1	chr16	28839392	28828071	rs72793811	A	G	0	rs3888190	0.9866	28889486	3655172	9.76115e-18	1.33206e-05	-0.00118318	0.000271696	5619	2.24298e-15	0.0182738	0.00230522	5257	0.00415941	28985662	28995858	16p11.2	0.0209391	8366	0.0402434	0.0174283	0.9915	0.35582	0.0412408	934	-1.26643	4.21695e-41	769	0.30356	1.68963e-40	FALSE	0.662424	131	-7.76402	0.237357	108	0.118713	0.0997321	0.448114	FALSE	0.62415	198
SPNS1	chr16	28839425	28828104	rs78613234	C	T	0	rs3888190	0.9955	28889486	3655172	1.2445e-17	1.33206e-05	-0.00118318	0.000271696	5619	2.06312e-15	0.0183305	0.00230935	5257	0.012633	28985662	28995858	16p11.2	0.0186232	8366	0.0410556	0.0174483	0.98679	0.357473	0.0412408	934	-1.26643	7.55971e-39	769	0.295486	2.86722e-38	FALSE	0.662424	131	-7.76402	0.237001	108	0.11879	0.0997209	0.447678	FALSE	0.62415	198
SPNS1	chr16	28839735	28828414	rs62036623	G	C	0	rs3888190	0.991	28889486	3655172	9.13572e-18	1.33206e-05	-0.00118318	0.000271696	5619	2.20055e-15	0.0182672	0.00230371	5257	0.00274429	28985662	28995858	16p11.2	0.0211532	8366	0.0401492	0.0174165	0.99287	0.355848	0.0412408	934	-1.26643	3.79046e-41	769	0.304562	1.52041e-40	FALSE	0.662424	131	-7.76402	0.237204	108	0.118728	0.0997122	0.447927	FALSE	0.62415	198
SPNS1	chr16	28839930	28828609	rs62036624	T	G	0	rs3888190	0.9955	28889486	3655172	1.18234e-17	1.33206e-05	-0.00118318	0.000271696	5619	2.11513e-15	0.0183078	0.0023074	5257	0.0106834	28985662	28995858	16p11.2	0.0184895	8366	0.0410672	0.0174333	0.98857	0.357434	0.0412408	934	-1.26643	7.52063e-39	769	0.295523	2.85256e-38	FALSE	0.662424	131	-7.76402	0.236451	108	0.118903	0.0996978	0.447003	FALSE	0.62415	198
SPNS1	chr16	28840381	28829060	rs72793812	G	A	0	rs3888190	0.9821	28889486	3655172	5.76484e-18	1.33206e-05	-0.00118318	0.000271696	5619	1.22227e-15	0.0184625	0.00230718	5257	0.00242224	28985662	28995858	16p11.2	0.0256696	8366	0.0388588	0.0174163	0.98935	0.358937	0.0412408	934	-1.26643	5.35752e-40	769	0.299867	2.09046e-39	FALSE	0.662424	131	-7.76402	0.236723	108	0.118866	0.0997251	0.447337	FALSE	0.62415	198
SPNS1	chr16	28841777	28830456	rs12443881	T	C	0	rs3888190	0.991	28889486	3655172	1.00001e-17	1.33206e-05	-0.00118318	0.000271696	5619	2.22663e-15	0.0182154	0.0022976	5257	0.00497692	28985662	28995858	16p11.2	0.0209139	8366	0.0401165	0.0173699	0.99833	0.355636	0.0412408	934	-1.26643	3.79377e-41	769	0.304561	1.52172e-40	FALSE	0.662424	131	-7.76402	0.237029	108	0.118744	0.0996878	0.447712	FALSE	0.62415	198
SPNS1	chr16	28843025	28831704	rs55991577	T	C	0	rs3888190	0.9955	28889486	3655172	1.18553e-17	1.33206e-05	-0.00118318	0.000271696	5619	2.133e-15	0.0182899	0.00230545	5257	0.0105813	28985662	28995858	16p11.2	0.0181994	8366	0.0411345	0.0174185	0.99026	0.357369	0.0412408	934	-1.26643	6.79622e-39	769	0.295613	2.58063e-38	FALSE	0.662424	131	-7.76402	0.235718	108	0.119079	0.0996879	0.446102	FALSE	0.62415	198
SPNS1	chr16	28843118	28831797	rs56358680	G	A	0	rs3888190	0.9955	28889486	3655172	1.21052e-17	1.33206e-05	-0.00118318	0.000271696	5619	2.15277e-15	0.0182895	0.00230573	5257	0.0109665	28985662	28995858	16p11.2	0.0181985	8366	0.0411399	0.0174207	0.98997	0.357398	0.0412408	934	-1.26643	6.80521e-39	769	0.295618	2.584e-38	FALSE	0.662424	131	-7.76402	0.235723	108	0.119078	0.0996878	0.446108	FALSE	0.62415	198
SPNS1	chr16	28844284	28832963	rs62036626	G	A	0	rs3888190	0.9955	28889486	3655172	1.2108e-17	1.33206e-05	-0.00118318	0.000271696	5619	2.13115e-15	0.0183379	0.00231146	5257	0.0111855	28985662	28995858	16p11.2	0.0181215	8366	0.0412721	0.0174651	0.98444	0.357629	0.0412408	934	-1.26643	6.43801e-39	769	0.29577	2.44605e-38	FALSE	0.662424	131	-7.76402	0.234337	108	0.119461	0.0997104	0.444401	FALSE	0.62415	198
SPNS1	chr16	28844365	28833044	rs62036657	A	G	0	rs3888190	0.9955	28889486	3655172	1.22605e-17	1.33206e-05	-0.00118318	0.000271696	5619	2.12739e-15	0.0183405	0.00231173	5257	0.0115707	28985662	28995858	16p11.2	0.0180785	8366	0.0412924	0.0174671	0.98419	0.357646	0.0412408	934	-1.26643	6.425e-39	769	0.295774	2.44116e-38	FALSE	0.662424	131	-7.76402	0.234423	108	0.119444	0.099715	0.444507	FALSE	0.62415	198
SPNS1	chr16	28845251	28833930	rs12444171	A	G	0	rs3888190	0.9955	28889486	3655172	1.17186e-17	1.33206e-05	-0.00118318	0.000271696	5619	2.12754e-15	0.0183555	0.00231361	5257	0.010313	28985662	28995858	16p11.2	0.0181409	8366	0.041305	0.0174819	0.98236	0.357706	0.0412408	934	-1.26643	6.4546e-39	769	0.295772	2.45228e-38	FALSE	0.662424	131	-7.76402	0.233945	108	0.119641	0.0997763	0.443917	FALSE	0.62415	198
SPNS1	chr16	28846840	28835519	rs56404918	G	T	0	rs3888190	0.9955	28889486	3655172	1.14018e-17	1.33206e-05	-0.00118318	0.000271696	5619	2.11272e-15	0.018395	0.00231834	5257	0.00970011	28985662	28995858	16p11.2	0.0181624	8366	0.0413827	0.017518	0.97786	0.357902	0.0412408	934	-1.26643	6.46132e-39	769	0.295767	2.45481e-38	FALSE	0.662424	131	-7.76402	0.233148	108	0.119985	0.099891	0.442931	FALSE	0.62415	198
SPNS1	chr16	28846866	28835545	rs55719896	A	G	0	rs3888190	0.9955	28889486	3655172	1.10476e-17	1.33206e-05	-0.00118318	0.000271696	5619	2.09446e-15	0.0184003	0.00231869	5257	0.00900847	28985662	28995858	16p11.2	0.0180623	8366	0.0414258	0.0175211	0.97754	0.357885	0.0412408	934	-1.26643	6.4355e-39	769	0.295774	2.4451e-38	FALSE	0.662424	131	-7.76402	0.23315	108	0.119995	0.0999001	0.442934	FALSE	0.62415	198
SPNS1	chr16	28847149	28835828	rs55830740	C	G	0	rs3888190	0.9955	28889486	3655172	1.13822e-17	1.33206e-05	-0.00118318	0.000271696	5619	2.10792e-15	0.0184059	0.00231964	5257	0.00970011	28985662	28995858	16p11.2	0.0179758	8366	0.0414735	0.0175281	0.97657	0.35798	0.0412408	934	-1.26643	6.39549e-39	769	0.295789	2.43007e-38	FALSE	0.662424	131	-7.76402	0.232822	108	0.120103	0.0999195	0.442528	FALSE	0.62415	198
SPNS1	chr16	28847246	28835925	rs12928404	C	T	0	rs3888190	0.9228	28889486	3655172	5.53495e-18	1.33206e-05	-0.00118318	0.000271696	5619	1.38467e-15	0.0187556	0.00234832	5257	-0.00124173	28985662	28995858	16p11.2	0.0379089	8366	0.0368636	0.0177584	0.93979	0.371297	0.0412408	934	-1.26643	1.92677e-18	769	0.20865	3.5741e-18	FALSE	0.662424	131	-7.76402	0.216781	108	0.124618	0.100118	0.42229	FALSE	0.62415	198
SPNS1	chr16	28848668	28837347	rs12325113	C	T	0	rs3888190	0.991	28889486	3655172	9.7203e-18	1.33206e-05	-0.00118318	0.000271696	5619	2.16472e-15	0.018394	0.0023191	5257	0.00478796	28985662	28995858	16p11.2	0.0206311	8366	0.040589	0.0175356	0.9778	0.356483	0.0412408	934	-1.26643	3.79233e-41	769	0.303657	1.52116e-40	FALSE	0.662424	131	-7.76402	0.232448	108	0.120329	0.100026	0.442065	FALSE	0.62415	198
SPNS1	chr16	28848818	28837497	rs12325278	G	A	0	rs3888190	0.9955	28889486	3655172	1.09343e-17	1.33206e-05	-0.00118318	0.000271696	5619	2.11708e-15	0.0184389	0.00232395	5257	0.00849769	28985662	28995858	16p11.2	0.0180084	8366	0.0415395	0.017561	0.97244	0.358199	0.0412408	934	-1.26643	6.44509e-39	769	0.295768	2.44871e-38	FALSE	0.662424	131	-7.76402	0.231952	108	0.120446	0.100016	0.441449	FALSE	0.62415	198
SPNS1	chr16	28850371	28839050	rs62036658	G	T	0	rs3888190	0.9474	28889486	3655172	2.09744e-17	1.33206e-05	-0.00118318	0.000271696	5619	5.14648e-15	0.018274	0.00233585	5257	0.00779773	28985662	28995858	16p11.2	0.0169064	8366	0.0421984	0.0176656	0.95846	0.362097	0.0412408	934	-1.26643	1.26464e-39	769	0.298876	4.88973e-39	FALSE	0.662424	131	-7.76402	0.210343	108	0.127669	0.101123	0.413949	FALSE	0.62415	198
SPNS1	chr16	28853996	28842675	rs3088215	C	A	0	rs3888190	0.9955	28889486	3655172	1.09063e-17	1.33206e-05	-0.00118318	0.000271696	5619	2.1155e-15	0.0185771	0.00234134	5257	0.00844242	28985662	28995858	16p11.2	0.0178351	8366	0.0419153	0.0176931	0.95627	0.358955	0.0412408	934	-1.26643	5.75486e-39	769	0.295981	2.18915e-38	FALSE	0.662424	131	-7.76402	0.227847	108	0.122019	0.100426	0.436332	FALSE	0.62415	198
SPNS1	chr16	28854769	28843448	rs28403629	G	A	0	rs3888190	0.9955	28889486	3655172	1.07147e-17	1.33206e-05	-0.00118318	0.000271696	5619	2.12319e-15	0.018589	0.00234298	5257	0.00787641	28985662	28995858	16p11.2	0.0178509	8366	0.0419384	0.0177053	0.95477	0.359041	0.0412408	934	-1.26643	5.71298e-39	769	0.295991	2.1734e-38	FALSE	0.662424	131	-7.76402	0.227601	108	0.122128	0.100462	0.436024	FALSE	0.62415	198
SPNS1	chr16	28855522	28844201	rs61737565	C	G	0	rs3888190	0.9955	28889486	3655172	1.10513e-17	1.33206e-05	-0.00118318	0.000271696	5619	2.11907e-15	0.0185982	0.00234406	5257	0.00877233	28985662	28995858	16p11.2	0.0178383	8366	0.0419623	0.0177134	0.95378	0.359093	0.0412408	934	-1.26643	5.78675e-39	769	0.296046	2.20115e-38	FALSE	0.662424	131	-7.76402	0.226861	108	0.122347	0.10048	0.435095	FALSE	0.62415	198
SPNS1	chr16	28855727	28844406	rs4788099	G	A	0	rs3888190	0.9955	28889486	3655172	1.09859e-17	1.33206e-05	-0.00118318	0.000271696	5619	2.13108e-15	0.0186013	0.00234466	5257	0.00848933	28985662	28995858	16p11.2	0.0178716	8366	0.0419606	0.0177178	0.95324	0.359114	0.0412408	934	-1.26643	5.70357e-39	769	0.295992	2.16985e-38	FALSE	0.662424	131	-7.76402	0.227007	108	0.122319	0.100489	0.435279	FALSE	0.62415	198
SPNS1	chr16	28857645	28846324	rs7187776	G	A	0	rs3888190	0.9393	28889486	3655172	6.5681e-18	1.33206e-05	-0.00118318	0.000271696	5619	1.02824e-15	0.0189475	0.00236152	5257	0.00952772	28985662	28995858	16p11.2	0.0260654	8366	0.0397614	0.0178684	0.93218	0.36587	0.0412408	934	-1.26643	3.50691e-34	769	0.279769	1.17469e-33	FALSE	0.662424	131	-7.76402	0.203428	108	0.127947	0.0997965	0.404845	FALSE	0.62415	198
SPNS1	chr16	28859802	28848481	rs9972693	G	A	0	rs3888190	0.9955	28889486	3655172	1.11472e-17	1.33206e-05	-0.00118318	0.000271696	5619	2.2159e-15	0.0186627	0.00235384	5257	0.00807245	28985662	28995858	16p11.2	0.0178905	8366	0.0421143	0.0177857	0.94488	0.35957	0.0412408	934	-1.26643	1.5108e-39	769	0.298539	5.83044e-39	FALSE	0.662424	131	-7.76402	0.224577	108	0.123238	0.100711	0.43222	FALSE	0.62415	198
SPNS1	chr16	28860183	28848862	rs113079736	A	G	0	rs3888190	0.9955	28889486	3655172	1.61525e-17	1.33206e-05	-0.00118318	0.000271696	5619	3.41961e-15	0.0185574	0.00235663	5257	0.00921125	28985662	28995858	16p11.2	0.0162506	8366	0.042773	0.017798	0.94261	0.360197	0.0412408	934	-1.26643	1.54913e-39	769	0.298616	5.97676e-39	FALSE	0.662424	131	-7.76402	0.22545	108	0.123118	0.100804	0.433321	FALSE	0.62415	198
SPNS1	chr16	28860237	28848916	rs12325014	G	C	0	rs3888190	0.991	28889486	3655172	1.31437e-17	1.33206e-05	-0.00118318	0.000271696	5619	2.76529e-15	0.0186145	0.00235595	5257	0.0079703	28985662	28995858	16p11.2	0.0170035	8366	0.0424744	0.0177968	0.943	0.359914	0.0412408	934	-1.26643	1.53347e-39	769	0.298613	5.91697e-39	FALSE	0.662424	131	-7.76402	0.224387	108	0.123353	0.100763	0.43198	FALSE	0.62415	198
SPNS1	chr16	28861734	28850413	rs9972768	C	A	0	rs3888190	0.9955	28889486	3655172	1.07896e-17	1.33206e-05	-0.00118318	0.000271696	5619	2.2212e-15	0.018694	0.00235787	5257	0.00712144	28985662	28995858	16p11.2	0.0178916	8366	0.0421838	0.0178152	0.94131	0.359753	0.0412408	934	-1.26643	1.53308e-39	769	0.298406	5.9155e-39	FALSE	0.662424	131	-7.76402	0.22356	108	0.123627	0.100805	0.430935	FALSE	0.62415	198
SPNS1	chr16	28861881	28850560	rs56040780	T	C	0	rs3888190	0.9955	28889486	3655172	1.11761e-17	1.33206e-05	-0.00118318	0.000271696	5619	2.22098e-15	0.0186988	0.00235847	5257	0.00809593	28985662	28995858	16p11.2	0.0179568	8366	0.0421703	0.0178196	0.94081	0.359797	0.0412408	934	-1.26643	1.50517e-39	769	0.298434	5.80893e-39	FALSE	0.662424	131	-7.76402	0.223442	108	0.12371	0.100847	0.430786	FALSE	0.62415	198
SPNS1	chr16	28863451	28852130	rs72793815	A	G	0	rs3888190	0.9955	28889486	3655172	1.09301e-17	1.33206e-05	-0.00118318	0.000271696	5619	2.24331e-15	0.0187254	0.0023622	5257	0.00727059	28985662	28995858	16p11.2	0.0178659	8366	0.0422678	0.0178467	0.93749	0.359963	0.0412408	934	-1.26643	2.3992e-39	769	0.298218	9.21314e-39	FALSE	0.662424	131	-7.76402	0.222735	108	0.123982	0.100913	0.42989	FALSE	0.62415	198
SPNS1	chr16	28864673	28853352	rs4788100	C	T	0	rs3888190	0.9955	28889486	3655172	1.06581e-17	1.33206e-05	-0.00118318	0.000271696	5619	2.10457e-15	0.0187841	0.00236725	5257	0.00791512	28985662	28995858	16p11.2	0.0181379	8366	0.0422483	0.0178807	0.93361	0.360231	0.0412408	934	-1.26643	1.46193e-39	769	0.298654	5.6438e-39	FALSE	0.662424	131	-7.76402	0.221932	108	0.124314	0.101006	0.428872	FALSE	0.62415	198
SPNS1	chr16	28865042	28853721	rs62037363	C	T	0	rs3888190	0.9955	28889486	3655172	1.03375e-17	1.33206e-05	-0.00118318	0.000271696	5619	2.11784e-15	0.0187916	0.00236842	5257	0.00694064	28985662	28995858	16p11.2	0.0181687	8366	0.0422571	0.0178892	0.93259	0.360286	0.0412408	934	-1.26643	1.50621e-39	769	0.298515	5.81291e-39	FALSE	0.662424	131	-7.76402	0.221796	108	0.124398	0.101044	0.428699	FALSE	0.62415	198
SPNS1	chr16	28865892	28854571	rs7205323	T	C	0	rs3888190	0.9955	28889486	3655172	1.01002e-17	1.33206e-05	-0.00118318	0.000271696	5619	2.17057e-15	0.0188022	0.00237066	5257	0.00578541	28985662	28995858	16p11.2	0.0186498	8366	0.0421342	0.0179107	0.93069	0.360206	0.0412408	934	-1.26643	1.54043e-39	769	0.298395	5.94355e-39	FALSE	0.662424	131	-7.76402	0.221273	108	0.124627	0.101115	0.428034	FALSE	0.62415	198
SPNS1	chr16	28865916	28854595	rs7187333	A	G	0	rs3888190	0.991	28889486	3655172	9.33795e-18	1.33206e-05	-0.00118318	0.000271696	5619	2.21322e-15	0.0187673	0.00236698	5257	0.00322363	28985662	28995858	16p11.2	0.0213645	8366	0.0411858	0.0178953	0.93454	0.358491	0.0412408	934	-1.26643	8.16408e-42	769	0.307194	3.32643e-41	FALSE	0.662424	131	-7.76402	0.221958	108	0.12447	0.101138	0.428905	FALSE	0.62415	198
SPNS1	chr16	28867804	28856483	rs4788101	T	C	0	rs3888190	0.9955	28889486	3655172	1.04522e-17	1.33206e-05	-0.00118318	0.000271696	5619	2.17225e-15	0.0188291	0.00237408	5257	0.00671284	28985662	28995858	16p11.2	0.0181422	8366	0.0423634	0.01793	0.92766	0.360563	0.0412408	934	-1.26643	1.54172e-39	769	0.298395	5.94847e-39	FALSE	0.662424	131	-7.76402	0.220138	108	0.125013	0.101177	0.426588	FALSE	0.62415	198
SPNS1	chr16	28868695	28857374	rs62037364	A	G	0	rs3888190	0.9866	28889486	3655172	1.08372e-17	1.33206e-05	-0.00118318	0.000271696	5619	1.24666e-15	0.0190881	0.00238609	5257	0.0193553	28985662	28995858	16p11.2	0.0245425	8366	0.0405123	0.0180173	0.91147	0.366196	0.0412408	934	-1.26643	2.01525e-39	769	0.298775	7.75323e-39	FALSE	0.662424	131	-7.76402	0.228523	108	0.122151	0.100682	0.437178	FALSE	0.62415	198
SPNS1	chr16	28868962	28857641	rs62037365	G	C	0	rs3888190	0.9955	28889486	3655172	1.15826e-17	1.33206e-05	-0.00118318	0.000271696	5619	2.4492e-15	0.0188532	0.00238161	5257	0.00702663	28985662	28995858	16p11.2	0.018062	8366	0.0425242	0.0179856	0.92202	0.359697	0.0412408	934	-1.26643	1.62338e-39	769	0.298431	6.26008e-39	FALSE	0.662424	131	-7.76402	0.234965	108	0.121457	0.101514	0.445175	FALSE	0.62415	198
SPNS1	chr16	28870596	28859275	rs11150609	G	A	0	rs3888190	0.9955	28889486	3655172	1.18867e-17	1.33206e-05	-0.00118318	0.000271696	5619	2.24707e-15	0.0188695	0.00238045	5257	0.0095577	28985662	28995858	16p11.2	0.0182374	8366	0.0424347	0.017975	0.92227	0.360861	0.0412408	934	-1.26643	1.53796e-39	769	0.298399	5.93412e-39	FALSE	0.662424	131	-7.76402	0.218738	108	0.125589	0.101331	0.4248	FALSE	0.62415	198
SPNS1	chr16	28870962	28859641	rs12446589	A	G	0	rs3888190	0.9866	28889486	3655172	9.9257e-18	1.33206e-05	-0.00118318	0.000271696	5619	2.20917e-15	0.0188576	0.00237831	5257	0.00493668	28985662	28995858	16p11.2	0.0212595	8366	0.0413932	0.0179709	0.92455	0.359429	0.0412408	934	-1.26643	2.42742e-41	769	0.305537	9.78137e-41	FALSE	0.662424	131	-7.76402	0.217836	108	0.125948	0.10142	0.423644	FALSE	0.62415	198
SPNS1	chr16	28871191	28859870	rs12448902	G	C	0	rs3888190	0.9127	28889486	3655172	6.9799e-18	1.33206e-05	-0.00118318	0.000271696	5619	9.07657e-16	0.019188	0.00238694	5257	0.0137685	28985662	28995858	16p11.2	0.026823	8366	0.0399775	0.018056	0.91919	0.356661	0.0412408	934	-1.26643	9.26645e-42	769	0.307149	3.77075e-41	FALSE	0.662424	131	-7.76402	0.218052	108	0.126107	0.101597	0.423921	FALSE	0.62415	198
SPNS1	chr16	28871657	28860336	rs62037366	A	C	0	rs3888190	0.991	28889486	3655172	1.07493e-17	1.33206e-05	-0.00118318	0.000271696	5619	2.26559e-15	0.0188545	0.00237886	5257	0.00660259	28985662	28995858	16p11.2	0.0210919	8366	0.0414554	0.0179746	0.92426	0.359306	0.0412408	934	-1.26643	7.96533e-42	769	0.307245	3.24626e-41	FALSE	0.662424	131	-7.76402	0.218509	108	0.125747	0.101408	0.424507	FALSE	0.62415	198
SPNS1	chr16	28871853	28860532	rs11859512	T	C	0	rs3888190	0.9955	28889486	3655172	1.31031e-17	1.33206e-05	-0.00118318	0.000271696	5619	2.2739e-15	0.0188938	0.00238395	5257	0.0120174	28985662	28995858	16p11.2	0.0181819	8366	0.0425134	0.0179997	0.91935	0.361017	0.0412408	934	-1.26643	1.54334e-39	769	0.298397	5.95467e-39	FALSE	0.662424	131	-7.76402	0.217647	108	0.125998	0.101419	0.423402	FALSE	0.62415	198
SPNS1	chr16	28871860	28860539	rs11861132	G	A	0	rs3888190	0.9955	28889486	3655172	1.3008e-17	1.33206e-05	-0.00118318	0.000271696	5619	2.28252e-15	0.0188933	0.00238404	5257	0.0117345	28985662	28995858	16p11.2	0.018196	8366	0.0425095	0.0180003	0.91925	0.361042	0.0412408	934	-1.26643	1.54977e-39	769	0.298469	5.97917e-39	FALSE	0.662424	131	-7.76402	0.217551	108	0.126031	0.101424	0.423279	FALSE	0.62415	198
SPNS1	chr16	28871989	28860668	rs11861174	G	A	0	rs3888190	0.9955	28889486	3655172	1.29122e-17	1.33206e-05	-0.00118318	0.000271696	5619	2.2798e-15	0.0189001	0.00238484	5257	0.0115536	28985662	28995858	16p11.2	0.0181931	8366	0.0425245	0.0180061	0.91857	0.361071	0.0412408	934	-1.26643	1.53714e-39	769	0.2984	5.93098e-39	FALSE	0.662424	131	-7.76402	0.217291	108	0.126126	0.101442	0.422945	FALSE	0.62415	198
SPNS1	chr16	28872354	28861033	rs7499337	C	G	0	rs3888190	0.991	28889486	3655172	1.0748e-17	1.33206e-05	-0.00118318	0.000271696	5619	2.29855e-15	0.0188795	0.00238255	5257	0.00629615	28985662	28995858	16p11.2	0.0209412	8366	0.0415669	0.0180018	0.92121	0.359403	0.0412408	934	-1.26643	8.15566e-42	769	0.307194	3.32303e-41	FALSE	0.662424	131	-7.76402	0.216912	108	0.126313	0.101508	0.422458	FALSE	0.62415	198
SPNS1	chr16	28872598	28861277	rs6565229	C	T	0	rs3888190	0.9955	28889486	3655172	1.2546e-17	1.33206e-05	-0.00118318	0.000271696	5619	2.29262e-15	0.0189257	0.00238829	5257	0.0106344	28985662	28995858	16p11.2	0.01821	8366	0.0425804	0.0180324	0.91584	0.361121	0.0412408	934	-1.26643	1.53442e-39	769	0.298402	5.92059e-39	FALSE	0.662424	131	-7.76402	0.216311	108	0.126542	0.101558	0.421685	FALSE	0.62415	198
SPNS1	chr16	28873398	28862077	rs4788102	A	G	0	rs3888190	0.9955	28889486	3655172	1.33251e-17	1.33206e-05	-0.00118318	0.000271696	5619	2.36507e-15	0.0189372	0.0023909	5257	0.0116557	28985662	28995858	16p11.2	0.017932	8366	0.0427305	0.0180524	0.91374	0.361157	0.0412408	934	-1.26643	1.52852e-39	769	0.298407	5.89808e-39	FALSE	0.662424	131	-7.76402	0.215034	108	0.126994	0.101635	0.420039	FALSE	0.62415	198
SPNS1	chr16	28874547	28863226	rs62037367	G	C	0	rs3888190	0.9955	28889486	3655172	1.16355e-17	1.33206e-05	-0.00118318	0.000271696	5619	2.18229e-15	0.0189799	0.00239328	5257	0.00958115	28985662	28995858	16p11.2	0.0180278	8366	0.0427385	0.0180709	0.9118	0.36122	0.0412408	934	-1.26643	1.55677e-39	769	0.298402	6.00592e-39	FALSE	0.662424	131	-7.76402	0.214708	108	0.12718	0.101711	0.419618	FALSE	0.62415	198
SPNS1	chr16	28875122	28863801	rs7198606	G	T	0	rs3888190	0.9955	28889486	3655172	1.2369e-17	1.33206e-05	-0.00118318	0.000271696	5619	2.31128e-15	0.0189705	0.00239424	5257	0.0100684	28985662	28995858	16p11.2	0.0182169	8366	0.042685	0.0180778	0.91109	0.36121	0.0412408	934	-1.26643	1.54855e-39	769	0.298395	5.97455e-39	FALSE	0.662424	131	-7.76402	0.214275	108	0.127341	0.101743	0.419058	FALSE	0.62415	198
SPNS1	chr16	28875204	28863883	rs11864750	T	A	0	rs3888190	0.9955	28889486	3655172	1.20677e-17	1.33206e-05	-0.00118318	0.000271696	5619	2.31204e-15	0.0189725	0.00239451	5257	0.00937686	28985662	28995858	16p11.2	0.01823	8366	0.0426852	0.01808	0.91086	0.361214	0.0412408	934	-1.26643	1.5432e-39	769	0.298401	5.95413e-39	FALSE	0.662424	131	-7.76402	0.214119	108	0.127403	0.101758	0.418857	FALSE	0.62415	198
SPNS1	chr16	28875482	28864161	rs7193733	G	A	0	rs3888190	0.9955	28889486	3655172	1.22154e-17	1.33206e-05	-0.00118318	0.000271696	5619	2.31804e-15	0.0189787	0.00239539	5257	0.00965984	28985662	28995858	16p11.2	0.0181899	8366	0.0427153	0.0180864	0.91019	0.361227	0.0412408	934	-1.26643	1.53117e-39	769	0.298419	5.90818e-39	FALSE	0.662424	131	-7.76402	0.213671	108	0.127559	0.101782	0.418277	FALSE	0.62415	198
SPNS1	chr16	28879484	28868163	rs11863370	G	A	0	rs3888190	0.9955	28889486	3655172	1.32041e-17	1.33206e-05	-0.00118318	0.000271696	5619	2.27403e-15	0.0190558	0.00240439	5257	0.0122303	28985662	28995858	16p11.2	0.0163447	8366	0.0436098	0.0181622	0.90256	0.361025	0.0412408	934	-1.26643	1.62543e-39	769	0.29853	6.26789e-39	FALSE	0.662424	131	-7.76402	0.2095	108	0.129155	0.102109	0.412848	FALSE	0.62415	198
SPNS1	chr16	28881202	28869881	rs8055982	C	A	0	rs3888190	0.9955	28889486	3655172	1.10588e-17	1.33206e-05	-0.00118318	0.000271696	5619	2.34813e-15	0.0190904	0.00240997	5257	0.0066342	28985662	28995858	16p11.2	0.0181886	8366	0.0429789	0.0181978	0.89876	0.361414	0.0412408	934	-1.26643	1.53358e-39	769	0.298424	5.9174e-39	FALSE	0.662424	131	-7.76402	0.208312	108	0.129621	0.102208	0.411291	FALSE	0.62415	198
SPNS1	chr16	28882424	28871103	rs7498603	C	T	0	rs3888190	0.9955	28889486	3655172	1.11478e-17	1.33206e-05	-0.00118318	0.000271696	5619	2.41862e-15	0.0191129	0.00241393	5257	0.0062337	28985662	28995858	16p11.2	0.0176678	8366	0.0432444	0.0182273	0.89587	0.361516	0.0412408	934	-1.26643	1.54957e-39	769	0.298401	5.97843e-39	FALSE	0.662424	131	-7.76402	0.206162	108	0.130399	0.102331	0.408463	FALSE	0.62415	198
SPNS1	chr16	28883241	28871920	rs7498665	G	A	0	rs3888190	0.9955	28889486	3655172	1.21005e-17	1.33206e-05	-0.00118318	0.000271696	5619	2.34814e-15	0.0191393	0.00241615	5257	0.00912567	28985662	28995858	16p11.2	0.0182396	8366	0.0430711	0.0182449	0.89398	0.361496	0.0412408	934	-1.26643	2.63971e-39	769	0.297394	1.01263e-38	FALSE	0.662424	131	-7.76402	0.206037	108	0.130534	0.102409	0.408298	FALSE	0.62415	198
SPNS1	chr16	28883841	28872520	rs62037369	T	C	0	rs3888190	0.991	28889486	3655172	1.09368e-17	1.33206e-05	-0.00118318	0.000271696	5619	2.41858e-15	0.0191174	0.0024145	5257	0.00570679	28985662	28995858	16p11.2	0.0207246	8366	0.0422022	0.0182459	0.89611	0.359742	0.0412408	934	-1.26643	9.57237e-42	769	0.306099	3.89395e-41	FALSE	0.662424	131	-7.76402	0.205361	108	0.130815	0.102475	0.407406	FALSE	0.62415	198
SPNS1	chr16	28885659	28874338	rs7359397	T	C	0	rs3888190	0.991	28889486	3655172	1.12721e-17	1.33206e-05	-0.00118318	0.000271696	5619	2.47716e-15	0.0191631	0.00242119	5257	0.00603676	28985662	28995858	16p11.2	0.0207003	8366	0.0423283	0.0182969	0.89096	0.359843	0.0412408	934	-1.26643	2.30893e-42	769	0.308635	9.52795e-42	FALSE	0.662424	131	-7.76402	0.20307	108	0.13173	0.102665	0.40437	FALSE	0.62415	198
SPNS1	chr16	28885931	28874610	rs11864107	C	T	0	rs3888190	0.9955	28889486	3655172	1.3194e-17	1.33206e-05	-0.00118318	0.000271696	5619	2.40312e-15	0.0192165	0.00242677	5257	0.0110429	28985662	28995858	16p11.2	0.0182449	8366	0.043259	0.0183253	0.88594	0.361606	0.0412408	934	-1.26643	3.27767e-40	769	0.301354	1.28556e-39	FALSE	0.662424	131	-7.76402	0.201809	108	0.132161	0.10271	0.402691	FALSE	0.62415	198
SPNS1	chr16	28889486	28878165	rs3888190	A	C	1	rs3888190	1	28889486	3655172	1.30159e-17	1.33206e-05	-0.00118318	0.000271696	5619	2.41553e-15	0.0192812	0.00243514	5257	0.0105557	28985662	28995858	16p11.2	0.0182558	8366	0.0434072	0.0183898	0.87952	0.361754	0.0412408	934	-1.26643	2.99945e-40	769	0.301592	1.17754e-39	FALSE	0.662424	131	-7.76402	0.198641	108	0.133445	0.102974	0.398452	FALSE	0.62415	198
SPNS1	chr16	28890131	28878810	rs62037371	A	C	0	rs3888190	0.9955	28889486	3655172	1.29273e-17	1.33206e-05	-0.00118318	0.000271696	5619	2.4028e-15	0.0192963	0.00243685	5257	0.010477	28985662	28995858	16p11.2	0.0182659	8366	0.0434348	0.0184032	0.87822	0.361786	0.0412408	934	-1.26643	3.01188e-40	769	0.301588	1.18236e-39	FALSE	0.662424	131	-7.76402	0.198274	108	0.133613	0.103018	0.397959	FALSE	0.62415	198
SPNS1	chr16	28891465	28880144	rs8055138	T	C	0	rs3888190	0.9955	28889486	3655172	1.31698e-17	1.33206e-05	-0.00118318	0.000271696	5619	2.4387e-15	0.0193145	0.00243971	5257	0.0106812	28985662	28995858	16p11.2	0.0182346	8366	0.0434975	0.0184247	0.87612	0.361806	0.0412408	934	-1.26643	2.99212e-40	769	0.301718	1.17469e-39	FALSE	0.662424	131	-7.76402	0.197212	108	0.134045	0.103104	0.396529	FALSE	0.62415	198
SPNS1	chr16	28893532	28882211	rs11641216	G	A	0	rs3888190	0.9955	28889486	3655172	1.35438e-17	1.33206e-05	-0.00118318	0.000271696	5619	2.44899e-15	0.0193532	0.00244476	5257	0.0113727	28985662	28995858	16p11.2	0.0182556	8366	0.0435809	0.0184634	0.87233	0.361882	0.0412408	934	-1.26643	3.00217e-40	769	0.301676	1.1786e-39	FALSE	0.662424	131	-7.76402	0.195551	108	0.134735	0.103247	0.394285	FALSE	0.62415	198
SPNS1	chr16	28893571	28882250	rs7498555	C	T	0	rs3888190	0.991	28889486	3655172	1.19225e-17	1.33206e-05	-0.00118318	0.000271696	5619	2.51379e-15	0.0193192	0.00244147	5257	0.00727874	28985662	28995858	16p11.2	0.0207349	8366	0.0426754	0.018452	0.87559	0.360108	0.0412408	934	-1.26643	2.25265e-42	769	0.308808	9.29797e-42	FALSE	0.662424	131	-7.76402	0.196044	108	0.134578	0.103242	0.394952	FALSE	0.62415	198
SPNS1	chr16	28895130	28883809	rs8061590	G	A	0	rs3888190	0.9866	28889486	3655172	9.30901e-18	1.33206e-05	-0.00118318	0.000271696	5619	1.40879e-15	0.01958	0.00245219	5257	0.0125749	28985662	28995858	16p11.2	0.0208352	8366	0.0428099	0.0185248	0.86596	0.362388	0.0412408	934	-1.26643	1.13515e-40	769	0.303363	4.5019e-40	FALSE	0.662424	131	-7.76402	0.192866	108	0.135828	0.103453	0.390637	FALSE	0.62415	198
SPNS1	chr16	28896015	28884694	rs11642449	T	C	0	rs3888190	0.8623	28889486	3655172	7.84507e-17	1.33206e-05	-0.00118318	0.000271696	5619	1.99035e-14	0.0200405	0.00261925	5257	0.0160359	28985662	28995858	16p11.2	0.00819907	8366	0.0523053	0.0197844	0.801	0.327279	0.0412408	934	-1.26643	1.25008e-46	769	0.321976	5.66497e-46	FALSE	0.662424	131	-7.76402	0.125035	108	0.166833	0.107646	0.289147	FALSE	0.62415	198
SPNS1	chr16	28897452	28886131	rs8056890	A	G	0	rs3888190	0.8623	28889486	3655172	7.8057e-17	1.33206e-05	-0.00118318	0.000271696	5619	2.16718e-14	0.0200597	0.00262551	5257	0.0139753	28985662	28995858	16p11.2	0.00836027	8366	0.0522904	0.0198283	0.79708	0.327393	0.0412408	934	-1.26643	1.37478e-46	769	0.321177	6.22472e-46	FALSE	0.662424	131	-7.76402	0.123804	108	0.1676	0.107783	0.287112	FALSE	0.62415	198
SPNS1	chr16	28898793	28887472	rs6565259	C	T	0	rs3888190	0.8067	28889486	3655172	9.15659e-16	1.33206e-05	-0.00118318	0.000271696	5619	3.18362e-13	0.0192849	0.0026467	5257	0.0262417	28985662	28995858	16p11.2	0.00968465	8366	0.05158	0.019939	0.77084	0.339999	0.0412408	934	-1.26643	2.05242e-39	769	0.297677	7.89469e-39	FALSE	0.662424	131	-7.76402	0.0838172	108	0.191758	0.109561	0.216036	FALSE	0.62415	198
SPNS1	chr16	28906084	28894763	rs9931989	C	G	0	rs3888190	0.8493	28889486	3655172	4.70509e-17	1.33206e-05	-0.00118318	0.000271696	5619	9.38133e-15	-0.0206203	0.00266158	5257	0.0178277	28985662	28995858	16p11.2	0.0075305	8366	-0.0537522	0.0201136	0.77593	0.673437	0.0412408	934	-1.26643	2.17551e-46	769	-0.320833	9.80906e-46	FALSE	0.662424	131	-7.76402	0.118684	108	-0.170836	0.108341	0.278559	FALSE	0.62415	198
SPNS1	chr16	28913787	28902466	rs7189927	C	T	0	rs3888190	0.8449	28889486	3655172	5.69451e-17	1.33206e-05	-0.00118318	0.000271696	5619	1.21885e-14	-0.0207667	0.00269207	5257	0.017596	28985662	28995858	16p11.2	0.00879971	8366	-0.0533021	0.0203464	0.75892	0.673405	0.0412408	934	-1.26643	1.63392e-45	769	-0.31824	7.23125e-45	FALSE	0.662424	131	-7.76402	0.112255	108	-0.174718	0.108833	0.267611	FALSE	0.62415	198
SPNS1	chr16	28915217	28903896	rs8046545	A	G	0	rs3888190	0.8368	28889486	3655172	5.02259e-17	1.33206e-05	-0.00118318	0.000271696	5619	1.0358e-14	-0.0208133	0.00269087	5257	0.0175401	28985662	28995858	16p11.2	0.00841938	8366	-0.0536285	0.0203541	0.76077	0.675207	0.0412408	934	-1.26643	2.06941e-49	769	-0.331053	9.92446e-49	FALSE	0.662424	131	-7.76402	0.11318	108	-0.174079	0.108718	0.2692	FALSE	0.62415	198
SPNS1	chr16	28915527	28904206	rs10499	A	G	0	rs3888190	0.8368	28889486	3655172	5.12403e-17	1.33206e-05	-0.00118318	0.000271696	5619	1.02701e-14	-0.0208239	0.00269186	5257	0.0183109	28985662	28995858	16p11.2	0.00840504	8366	-0.0536607	0.0203619	0.76029	0.67531	0.0412408	934	-1.26643	1.99754e-49	769	-0.330827	9.5827e-49	FALSE	0.662424	131	-7.76402	0.112804	108	-0.174278	0.108727	0.268555	FALSE	0.62415	198
SPNS1	chr16	28917644	28906323	rs7188071	C	T	0	rs3888190	0.8409	28889486	3655172	6.78843e-17	1.33206e-05	-0.00118318	0.000271696	5619	1.39764e-14	-0.0208036	0.00270297	5257	0.0196983	28985662	28995858	16p11.2	0.00702728	8366	-0.0550691	0.0204297	0.75276	0.673578	0.0412408	934	-1.26643	1.86581e-47	769	-0.324508	8.60163e-47	FALSE	0.662424	131	-7.76402	0.109868	108	-0.175976	0.108875	0.263484	FALSE	0.62415	198
SPNS1	chr16	28919341	28908020	rs7206214	G	A	0	rs3888190	0.8324	28889486	3655172	8.34304e-17	1.33206e-05	-0.00118318	0.000271696	5619	1.45462e-14	-0.0208188	0.00270675	5257	0.0249016	28985662	28995858	16p11.2	0.0082086	8366	-0.0541257	0.020476	0.75183	0.675349	0.0412408	934	-1.26643	5.71803e-50	769	-0.331957	2.77258e-49	FALSE	0.662424	131	-7.76402	0.108858	108	-0.176489	0.108877	0.261728	FALSE	0.62415	198
YPEL3	chr16	29970857	29959536	rs4788199	G	C	0	rs4787491	0.9142	30015337	3687452	2.30451e-45	3.18881e-25	0.00682531	0.000657798	5619	1.08803e-21	0.0575477	0.00601449	5257	-0.0115375	30103643	30108216	16p11.2	0.0157118	8366	0.0439238	0.0181838	0.85221	0.518756	0.107317	934	-0.803214	0.0309983	769	0.0377284	0.0223077	TRUE	0.321922	131	-7.36483	0.107263	108	0.143931	0.0883843	0.150757	FALSE	0.10396	198
YPEL3	chr16	29995803	29984482	rs4787488	C	A	0	rs4787491	0.9686	30015337	3687452	7.94982e-46	3.18881e-25	0.00682531	0.000657798	5619	1.68468e-21	0.0571129	0.00599745	5257	-0.026481	30103643	30108216	16p11.2	0.0163903	8366	0.043619	0.0181738	0.85284	0.519232	0.107317	934	-0.803214	0.0379907	769	0.0362727	0.0265105	TRUE	0.321922	131	-7.36483	0.106952	108	0.144032	0.088367	0.150419	FALSE	0.10396	198
YPEL3	chr16	29998200	29986879	rs4077410	G	A	0	rs4787491	0.9647	30015337	3687452	5.98179e-46	3.18881e-25	0.00682531	0.000657798	5619	1.68159e-21	0.0570886	0.00599478	5257	-0.0292023	30103643	30108216	16p11.2	0.0169265	8366	0.0433987	0.0181714	0.85318	0.519518	0.107317	934	-0.803214	0.032084	769	0.0373015	0.0229705	TRUE	0.321922	131	-7.36483	0.107006	108	0.144005	0.0883645	0.150478	FALSE	0.10396	198
YPEL3	chr16	30008644	29997323	rs11649149	T	C	0	rs4787491	0.9686	30015337	3687452	9.8021e-46	3.18881e-25	0.00682531	0.000657798	5619	1.67251e-21	0.057058	0.00599121	5257	-0.0243784	30103643	30108216	16p11.2	0.0168275	8366	0.0434008	0.0181559	0.85371	0.518814	0.107317	934	-0.803214	0.0395787	769	0.0360433	0.0274447	TRUE	0.321922	131	-7.36483	0.106809	108	0.144076	0.0883574	0.150264	FALSE	0.10396	198
YPEL3	chr16	30013066	30001745	rs12931955	G	A	0	rs4787491	0.9686	30015337	3687452	7.52931e-46	3.18881e-25	0.00682531	0.000657798	5619	1.90196e-21	0.0570067	0.00599423	5257	-0.0282566	30103643	30108216	16p11.2	0.0184452	8366	0.0428072	0.0181651	0.85256	0.519251	0.107317	934	-0.803214	0.0350612	769	0.0369148	0.0247682	TRUE	0.321922	131	-7.36483	0.107391	108	0.143903	0.0884	0.150895	FALSE	0.10396	198
YPEL3	chr16	30015337	30004016	rs4787491	G	A	0	rs4787491	1	30015337	3687452	1.04893e-44	3.18881e-25	0.00682531	0.000657798	5619	1.36174e-20	0.0559782	0.00601704	5257	-0.0231536	30103643	30108216	16p11.2	0.0132847	8366	0.0452078	0.0182581	0.84594	0.527988	0.107317	934	-0.803214	0.0338514	769	0.0370523	0.0240411	TRUE	0.321922	131	-7.36483	0.13263	108	0.136645	0.0899621	0.177346	FALSE	0.10396	198
YPEL3	chr16	30015565	30004244	rs4788211	T	C	0	rs4787491	0.9686	30015337	3687452	7.69783e-46	3.18881e-25	0.00682531	0.000657798	5619	2.0005e-21	0.0569499	0.00599157	5257	-0.0285644	30103643	30108216	16p11.2	0.0191888	8366	0.0425097	0.0181522	0.8533	0.518705	0.107317	934	-0.803214	0.0371636	769	0.0364886	0.0260211	TRUE	0.321922	131	-7.36483	0.107106	108	0.143993	0.0883827	0.150586	FALSE	0.10396	198
YPEL3	chr16	30016022	30004701	rs12928610	T	C	0	rs4787491	0.9533	30015337	3687452	1.35402e-44	3.18881e-25	0.00682531	0.000657798	5619	6.6007e-21	0.056132	0.00598426	5257	-0.0128469	30103643	30108216	16p11.2	0.0181427	8366	0.0428207	0.0181237	0.85519	0.515864	0.107317	934	-0.803214	0.0564615	769	0.0335087	0.0369989	TRUE	0.321922	131	-7.36483	0.102851	108	0.145459	0.0881785	0.145946	FALSE	0.10396	198
YPEL3	chr16	30018982	30007661	rs9972866	G	C	0	rs4787491	0.9569	30015337	3687452	1.2022e-45	3.18881e-25	0.00682531	0.000657798	5619	1.47595e-21	0.0572558	0.0060038	5257	-0.0210997	30103643	30108216	16p11.2	0.0238022	8366	0.0411346	0.0181987	0.84854	0.516246	0.107317	934	-0.803214	0.0377077	769	0.0364269	0.0263432	TRUE	0.321922	131	-7.36483	0.105873	108	0.14495	0.0886519	0.149248	FALSE	0.10396	198
YPEL3	chr16	30019375	30008054	rs11863174	C	A	0	rs4787491	0.9647	30015337	3687452	1.04106e-45	3.18881e-25	0.00682531	0.000657798	5619	2.06404e-21	0.0569541	0.00599407	5257	-0.02597	30103643	30108216	16p11.2	0.0208764	8366	0.0419376	0.0181531	0.85288	0.518796	0.107317	934	-0.803214	0.0267987	769	0.0388911	0.0197042	TRUE	0.321922	131	-7.36483	0.107227	108	0.143961	0.0883938	0.150718	FALSE	0.10396	198
ZNF646	chr16	31011183	30999862	rs4889606	G	A	0	rs9925964	0.8426	31129895	3656800	8.25576e-25	9.67538e-20	-0.00292952	0.00032219	5619	1.19018e-08	0.0153987	0.002701	5257	0.0206731	31084844	31094826	16p11.2	0.0255787	8366	-0.0378937	0.0169733	0.99978	0.409017	0.03908	934	0.396251	0.55806	769	0.0116027	0.105238	FALSE	0.583423	131	-7.7084	0.348448	108	-0.0491116	0.0520799	0.52716	FALSE	0.271545	198
ZNF646	chr16	31011821	31000500	rs12716979	G	T	0	rs9925964	0.8465	31129895	3656800	4.2214e-25	9.67538e-20	-0.00292952	0.00032219	5619	8.56144e-09	0.0156387	0.00271646	5257	0.0157295	31084844	31094826	16p11.2	0.0239324	8366	-0.0385579	0.0170745	0.98988	0.406632	0.03908	934	0.396251	0.562211	769	0.0114882	0.105858	FALSE	0.583423	131	-7.7084	0.351859	108	-0.0490139	0.0523476	0.530321	FALSE	0.271545	198
ZNF646	chr16	31014179	31002858	rs9926533	T	C	0	rs9925964	0.8386	31129895	3656800	5.61234e-25	9.67538e-20	-0.00292952	0.00032219	5619	8.67356e-09	0.0155884	0.00270875	5257	0.0208678	31084844	31094826	16p11.2	0.0254813	8366	-0.0380193	0.0170183	0.99423	0.409231	0.03908	934	0.396251	0.58956	769	0.0106017	0.109913	FALSE	0.583423	131	-7.7084	0.348715	108	-0.0490957	0.052092	0.527408	FALSE	0.271545	198
ZNF646	chr16	31025641	31014320	rs34898535	T	C	0	rs9925964	0.8741	31129895	3656800	1.34744e-25	9.67538e-20	-0.00292952	0.00032219	5619	2.8437e-09	0.0161587	0.00272015	5257	0.019968	31084844	31094826	16p11.2	0.0398937	8366	-0.0351203	0.0170914	0.98591	0.408904	0.03908	934	0.396251	0.649133	769	0.00895894	0.118577	FALSE	0.583423	131	-7.7084	0.312738	108	-0.0534985	0.0526692	0.492863	FALSE	0.271545	198
ZNF646	chr16	31037020	31025699	rs11150604	T	A	0	rs9925964	0.8822	31129895	3656800	1.10166e-25	9.67538e-20	-0.00292952	0.00032219	5619	2.79494e-09	0.0161968	0.00272526	5257	0.0166072	31084844	31094826	16p11.2	0.0421217	8366	-0.034768	0.0171076	0.9827	0.408516	0.03908	934	0.396251	0.766851	769	-0.00591242	0.135086	FALSE	0.583423	131	-7.7084	0.306596	108	-0.0539585	0.0524477	0.486731	FALSE	0.271545	198
ZNF646	chr16	31038687	31027366	rs9939558	A	T	0	rs9925964	0.8822	31129895	3656800	1.21062e-25	9.67538e-20	-0.00292952	0.00032219	5619	2.72248e-09	0.0162117	0.00272579	5257	0.0189649	31084844	31094826	16p11.2	0.0419854	8366	-0.034797	0.0171105	0.98237	0.408424	0.03908	934	0.396251	0.889508	769	-0.002787	0.151535	FALSE	0.583423	131	-7.7084	0.306544	108	-0.0539808	0.0524637	0.486679	FALSE	0.271545	198
ZNF646	chr16	31042299	31030978	rs12934418	A	G	0	rs9925964	0.886	31129895	3656800	1.08427e-25	9.67538e-20	-0.00292952	0.00032219	5619	2.8478e-09	0.0162647	0.0027381	5257	0.0158835	31084844	31094826	16p11.2	0.0383933	8366	-0.0355702	0.0171784	0.97591	0.406274	0.03908	934	0.396251	0.55845	769	-0.0116579	0.105296	FALSE	0.583423	131	-7.7084	0.412899	108	-0.0443913	0.0539388	0.583783	FALSE	0.271545	198
ZNF646	chr16	31048079	31036758	rs10871454	T	C	0	rs9925964	0.886	31129895	3656800	1.22601e-25	9.67538e-20	-0.00292952	0.00032219	5619	2.81095e-09	0.0162009	0.00272639	5257	0.0184685	31084844	31094826	16p11.2	0.038667	8366	-0.0353815	0.0171114	0.98226	0.407992	0.03908	934	0.396251	0.551961	769	-0.0117931	0.104325	FALSE	0.583423	131	-7.7084	0.410619	108	-0.0445037	0.0538113	0.581886	FALSE	0.271545	198
ZNF646	chr16	31048280	31036959	rs12448321	T	C	0	rs9925964	0.886	31129895	3656800	1.13783e-25	9.67538e-20	-0.00292952	0.00032219	5619	2.80424e-09	0.0162063	0.00272712	5257	0.0171322	31084844	31094826	16p11.2	0.0385	8366	-0.0354206	0.0171156	0.98181	0.407882	0.03908	934	0.396251	0.616769	769	-0.0100163	0.113898	FALSE	0.583423	131	-7.7084	0.410332	108	-0.0445405	0.0538227	0.581647	FALSE	0.271545	198
ZNF646	chr16	31053467	31042146	rs9939417	T	C	0	rs9925964	0.8899	31129895	3656800	3.23759e-25	9.67538e-20	-0.00292952	0.00032219	5619	5.13803e-09	0.0159238	0.00272544	5257	0.0227798	31084844	31094826	16p11.2	0.0334086	8366	-0.0363797	0.0171027	0.9826	0.408407	0.03908	934	0.396251	0.584992	769	-0.0108579	0.109239	FALSE	0.583423	131	-7.7084	0.411249	108	-0.0444871	0.0538641	0.582411	FALSE	0.271545	198
ZNF646	chr16	31054040	31042719	rs2288004	C	G	0	rs9925964	0.8489	31129895	3656800	2.35191e-24	9.67538e-20	-0.00292952	0.00032219	5619	2.64107e-08	0.015145	0.0027221	5257	0.0214469	31084844	31094826	16p11.2	0.0298001	8366	-0.0370695	0.0170612	0.98041	0.415978	0.03908	934	0.396251	0.559403	769	-0.0116603	0.105438	FALSE	0.583423	131	-7.7084	0.407702	108	-0.044193	0.0531026	0.579448	FALSE	0.271545	198
ZNF646	chr16	31062701	31051380	rs9929899	A	C	0	rs9925964	0.8489	31129895	3656800	1.52868e-24	9.67538e-20	-0.00292952	0.00032219	5619	2.56002e-08	0.0151752	0.00272487	5257	0.0137754	31084844	31094826	16p11.2	0.0283247	8366	-0.0374391	0.017074	0.97831	0.415932	0.03908	934	0.396251	0.573074	769	-0.0112708	0.107474	FALSE	0.583423	131	-7.7084	0.410261	108	-0.043968	0.0531227	0.581588	FALSE	0.271545	198
ZNF646	chr16	31065918	31054597	rs4889530	A	T	0	rs9925964	0.8489	31129895	3656800	1.39512e-24	9.67538e-20	-0.00292952	0.00032219	5619	2.22887e-08	0.0152409	0.00272488	5257	0.0154435	31084844	31094826	16p11.2	0.0296992	8366	-0.0371218	0.0170747	0.97824	0.41551	0.03908	934	0.396251	0.627343	769	-0.00969177	0.115434	FALSE	0.583423	131	-7.7084	0.416183	108	-0.0434123	0.0531234	0.586503	FALSE	0.271545	198
ZNF646	chr16	31069854	31058533	rs35351013	A	G	0	rs9925964	0.8939	31129895	3656800	1.11073e-25	9.67538e-20	-0.00292952	0.00032219	5619	2.57098e-09	0.0162714	0.00273153	5257	0.0186681	31084844	31094826	16p11.2	0.0339294	8366	-0.0363702	0.0171484	0.97865	0.405557	0.03908	934	0.396251	0.70117	769	-0.00767425	0.12597	FALSE	0.583423	131	-7.7084	0.448813	108	-0.040921	0.0537695	0.612722	FALSE	0.271545	198
ZNF646	chr16	31070481	31059160	rs56813533	T	A	0	rs9925964	0.8939	31129895	3656800	1.19189e-25	9.67538e-20	-0.00292952	0.00032219	5619	2.63036e-09	0.0162656	0.00273228	5257	0.0194615	31084844	31094826	16p11.2	0.0326405	8366	-0.0366601	0.0171592	0.9781	0.405324	0.03908	934	0.396251	0.590846	769	-0.0106905	0.110102	FALSE	0.583423	131	-7.7084	0.449365	108	-0.0408716	0.0537702	0.613153	FALSE	0.271545	198
ZNF646	chr16	31075175	31063854	rs2303223	A	G	0	rs9925964	0.8939	31129895	3656800	1.14916e-25	9.67538e-20	-0.00292952	0.00032219	5619	2.40065e-09	0.0163205	0.00273462	5257	0.0208674	31084844	31094826	16p11.2	0.0343283	8366	-0.0363162	0.0171611	0.97755	0.405069	0.03908	934	0.396251	0.730695	769	-0.00689186	0.130096	FALSE	0.583423	131	-7.7084	0.482146	108	-0.0381966	0.0540974	0.638076	FALSE	0.271545	198
ZNF646	chr16	31079371	31068050	rs881929	T	G	0	rs9925964	0.8939	31129895	3656800	9.21201e-26	9.67538e-20	-0.00292952	0.00032219	5619	2.23736e-09	0.0163476	0.0027339	5257	0.0183538	31084844	31094826	16p11.2	0.0350323	8366	-0.0361617	0.0171546	0.97796	0.404858	0.03908	934	0.396251	0.636645	769	-0.00938898	0.116779	FALSE	0.583423	131	-7.7084	0.490383	108	-0.0374166	0.0540067	0.64413	FALSE	0.271545	198
ZNF646	chr16	31081585	31070264	rs9796794	G	A	0	rs9925964	0.898	31129895	3656800	8.93193e-26	9.67538e-20	-0.00292952	0.00032219	5619	2.58979e-09	0.0162791	0.00273337	5257	0.0144577	31084844	31094826	16p11.2	0.0338745	8366	-0.0363834	0.0171493	0.97823	0.404798	0.03908	934	0.396251	0.738305	769	-0.00666935	0.131152	FALSE	0.583423	131	-7.7084	0.462837	108	-0.0395426	0.0536067	0.623559	FALSE	0.271545	198
ZNF646	chr16	31085470	31074149	rs2303222	C	T	0	rs9925964	0.8529	31129895	3656800	7.64729e-25	9.67538e-20	-0.00292952	0.00032219	5619	1.22169e-08	0.0155398	0.00272788	5257	0.0185578	31084844	31094826	16p11.2	0.0299797	8366	-0.0370988	0.0170934	0.97736	0.412195	0.03908	934	0.396251	0.622419	769	-0.00976933	0.114719	FALSE	0.583423	131	-7.7084	0.461479	108	-0.0389763	0.0526785	0.622521	FALSE	0.271545	198
ZNF646	chr16	31088347	31077026	rs749671	A	G	0	rs9925964	0.8855	31129895	3656800	7.32754e-26	9.67538e-20	-0.00292952	0.00032219	5619	1.88896e-09	0.0165475	0.00275467	5257	0.0179455	31084844	31094826	16p11.2	0.0358948	8366	-0.0362706	0.0172872	0.96578	0.400974	0.03908	934	0.396251	0.616121	769	-0.00999459	0.113804	FALSE	0.583423	131	-7.7084	0.444328	108	-0.041523	0.0540229	0.609202	FALSE	0.271545	198
ZNF646	chr16	31088625	31077304	rs749670	G	A	0	rs9925964	0.9019	31129895	3656800	8.78878e-26	9.67538e-20	-0.00292952	0.00032219	5619	2.21267e-09	0.0163441	0.0027325	5257	0.0177332	31084844	31094826	16p11.2	0.0359711	8366	-0.035952	0.0171424	0.97895	0.404892	0.03908	934	0.396251	0.823978	769	-0.00444946	0.142836	FALSE	0.583423	131	-7.7084	0.442364	108	-0.0414815	0.0537361	0.607653	FALSE	0.271545	198
ZNF646	chr16	31103796	31092475	rs2359612	G	A	0	rs9925964	0.9019	31129895	3656800	8.12039e-26	9.67538e-20	-0.00292952	0.00032219	5619	1.97499e-09	-0.0164299	0.00273839	5257	0.0188408	31084844	31094826	16p11.2	0.0348381	8366	0.0362269	0.0171673	0.97639	0.594344	0.03908	934	0.396251	0.785671	769	0.00536598	0.137657	FALSE	0.583423	131	-7.7084	0.344836	108	0.0514509	0.0541512	0.523792	FALSE	0.271545	198
ZNF646	chr16	31104509	31093188	rs8050894	G	C	0	rs9925964	0.8566	31129895	3656800	6.31793e-25	9.67538e-20	-0.00292952	0.00032219	5619	1.02078e-08	0.0156414	0.00273105	5257	0.0192267	31084844	31094826	16p11.2	0.0291912	8366	-0.0373057	0.0171057	0.9771	0.412199	0.03908	934	0.396251	0.699967	769	-0.0077062	0.1258	FALSE	0.583423	131	-7.7084	0.34279	108	-0.0508272	0.0532672	0.521874	FALSE	0.271545	198
ZNF646	chr16	31104878	31093557	rs9934438	A	G	0	rs9925964	0.9019	31129895	3656800	7.60127e-26	9.67538e-20	-0.00292952	0.00032219	5619	2.01269e-09	0.0164148	0.00273727	5257	0.0171912	31084844	31094826	16p11.2	0.0323877	8366	-0.0367215	0.0171629	0.9778	0.404908	0.03908	934	0.396251	0.699662	769	-0.00763654	0.125758	FALSE	0.583423	131	-7.7084	0.342244	108	-0.051718	0.054139	0.521361	FALSE	0.271545	198
ZNF646	chr16	31107689	31096368	rs9923231	T	C	0	rs9925964	0.9019	31129895	3656800	7.87722e-26	9.67538e-20	-0.00292952	0.00032219	5619	2.00288e-09	0.0164222	0.00273814	5257	0.017961	31084844	31094826	16p11.2	0.0316165	8366	-0.0368934	0.0171659	0.97764	0.404796	0.03908	934	0.396251	0.705632	769	-0.00751384	0.126596	FALSE	0.583423	131	-7.7084	0.339221	108	-0.0520425	0.054137	0.518512	FALSE	0.271545	198
ZNF646	chr16	31110981	31099660	rs7196161	A	G	0	rs9925964	0.9468	31129895	3656800	2.69729e-24	9.67538e-20	-0.00292952	0.00032219	5619	4.29415e-08	-0.0150495	0.00274711	5257	0.0118428	31084844	31094826	16p11.2	0.0284818	8366	0.0375672	0.0171494	0.98687	0.601292	0.03908	934	0.396251	0.751663	769	0.0062685	0.132998	FALSE	0.583423	131	-7.7084	0.396967	108	0.0462774	0.0543476	0.570371	FALSE	0.271545	198
ZNF646	chr16	31114234	31102913	rs61162043	G	A	0	rs9925964	0.9389	31129895	3656800	3.50696e-24	9.67538e-20	-0.00292952	0.00032219	5619	3.78096e-08	-0.0150817	0.00274173	5257	0.0202783	31084844	31094826	16p11.2	0.0288346	8366	0.037418	0.0171191	0.98713	0.599553	0.03908	934	0.396251	0.766736	769	0.00588229	0.135071	FALSE	0.583423	131	-7.7084	0.395438	108	0.0463828	0.0542945	0.569064	FALSE	0.271545	198
ZNF646	chr16	31117389	31106068	rs56314408	C	T	0	rs9925964	0.9426	31129895	3656800	3.68903e-24	9.67538e-20	-0.00292952	0.00032219	5619	5.74723e-08	-0.0149091	0.00274747	5257	0.0105415	31084844	31094826	16p11.2	0.0302192	8366	0.0371263	0.017131	0.99043	0.602741	0.03908	934	0.396251	0.753587	769	0.00622335	0.133264	FALSE	0.583423	131	-7.7084	0.393183	108	0.0465428	0.0542215	0.567131	FALSE	0.271545	198
ZNF646	chr16	31117413	31106092	rs2032915	T	C	0	rs9925964	0.9958	31129895	3656800	5.78806e-25	9.67538e-20	-0.00292952	0.00032219	5619	1.30655e-08	0.0156459	0.00275204	5257	0.0115855	31084844	31094826	16p11.2	0.0336935	8366	-0.0364924	0.0171832	0.99224	0.389286	0.03908	934	0.396251	0.816739	769	-0.00462487	0.141863	FALSE	0.583423	131	-7.7084	0.394049	108	-0.0472733	0.0551739	0.567875	FALSE	0.271545	198
ZNF646	chr16	31118024	31106703	rs12716981	A	C	0	rs9925964	0.9428	31129895	3656800	4.69176e-24	9.67538e-20	-0.00292952	0.00032219	5619	6.01297e-08	0.0148663	0.00274366	5257	0.014138	31084844	31094826	16p11.2	0.0298699	8366	-0.0371601	0.0171102	0.99391	0.396541	0.03908	934	0.396251	0.70621	769	-0.00750819	0.126677	FALSE	0.583423	131	-7.7084	0.391352	108	-0.04667	0.0541587	0.565556	FALSE	0.271545	198
ZNF646	chr16	31121793	31110472	rs14235	A	G	0	rs9925964	1	31129895	3656800	6.2321e-25	9.67538e-20	-0.00292952	0.00032219	5619	1.403e-08	0.0156	0.00274986	5257	0.0112706	31084844	31094826	16p11.2	0.0329132	8366	-0.0366136	0.0171642	0.99457	0.389362	0.03908	934	0.396251	0.734586	769	-0.00672173	0.130637	FALSE	0.583423	131	-7.7084	0.390307	108	-0.04746	0.0549538	0.564655	FALSE	0.271545	198
ZNF646	chr16	31124407	31113086	rs749767	G	A	0	rs9925964	0.947	31129895	3656800	4.26288e-24	9.67538e-20	-0.00292952	0.00032219	5619	6.03172e-08	0.0148365	0.00273844	5257	0.0121537	31084844	31094826	16p11.2	0.0291569	8366	-0.0372367	0.0170704	0.9988	0.396514	0.03908	934	0.396251	0.735393	769	-0.00673735	0.130748	FALSE	0.583423	131	-7.7084	0.357356	108	-0.049856	0.0538619	0.535374	FALSE	0.271545	198
ZNF646	chr16	31125776	31114455	rs11647442	C	T	0	rs9925964	0.951	31129895	3656800	4.21119e-24	9.67538e-20	-0.00292952	0.00032219	5619	5.39692e-08	-0.014937	0.00274692	5257	0.0147842	31084844	31094826	16p11.2	0.0308809	8366	0.0369564	0.0171205	0.99249	0.602833	0.03908	934	0.396251	0.748077	769	0.00636419	0.132504	FALSE	0.583423	131	-7.7084	0.393519	108	0.0462	0.0538606	0.56742	FALSE	0.271545	198
ZNF646	chr16	31128615	31117294	rs4889619	T	C	0	rs9925964	0.951	31129895	3656800	3.49082e-24	9.67538e-20	-0.00292952	0.00032219	5619	5.67164e-08	0.0149387	0.00275172	5257	0.00979353	31084844	31094826	16p11.2	0.0299303	8366	-0.0372332	0.0171502	0.9897	0.396497	0.03908	934	0.396251	0.751049	769	-0.00632215	0.132914	FALSE	0.583423	131	-7.7084	0.400521	108	-0.0454873	0.0538256	0.573395	FALSE	0.271545	198
ZNF646	chr16	31128668	31117347	rs12716982	A	C	0	rs9925964	0.951	31129895	3656800	3.66453e-24	9.67538e-20	-0.00292952	0.00032219	5619	5.66764e-08	0.0149403	0.00275195	5257	0.0107692	31084844	31094826	16p11.2	0.0298743	8366	-0.0372491	0.0171516	0.98954	0.396492	0.03908	934	0.396251	0.739616	769	-0.00662198	0.131334	FALSE	0.583423	131	-7.7084	0.401041	108	-0.0454346	0.0538228	0.573836	FALSE	0.271545	198
ZNF646	chr16	31129895	31118574	rs9925964	G	A	1	rs9925964	1	31129895	3656800	6.48022e-25	9.67538e-20	-0.00292952	0.00032219	5619	1.326e-08	0.0157109	0.0027647	5257	0.0133859	31084844	31094826	16p11.2	0.0333798	8366	-0.0366992	0.01725	0.98468	0.389418	0.03908	934	0.396251	0.733881	769	-0.00674039	0.130539	FALSE	0.583423	131	-7.7084	0.406617	108	-0.0456971	0.0547825	0.578538	FALSE	0.271545	198
ZNF646	chr16	31129942	31118621	rs1978487	T	C	0	rs9925964	0.947	31129895	3656800	3.89215e-24	9.67538e-20	-0.00292952	0.00032219	5619	5.41907e-08	-0.0149973	0.00275839	5257	0.0131158	31084844	31094826	16p11.2	0.0316922	8366	0.0369293	0.0171903	0.98432	0.60281	0.03908	934	0.396251	0.748892	769	0.00634302	0.132616	FALSE	0.583423	131	-7.7084	0.405879	108	0.04498	0.0538378	0.577919	FALSE	0.271545	198
ZNF646	chr16	31131121	31119800	rs1978485	T	C	0	rs9925964	0.951	31129895	3656800	3.85498e-24	9.67538e-20	-0.00292952	0.00032219	5619	5.59902e-08	-0.0149945	0.00276083	5257	0.0120841	31084844	31094826	16p11.2	0.0317644	8366	0.0369458	0.0172052	0.98258	0.602732	0.03908	934	0.396251	0.748688	769	0.00634828	0.132588	FALSE	0.583423	131	-7.7084	0.409747	108	0.0446114	0.0538407	0.581159	FALSE	0.271545	198
ZNF646	chr16	31131174	31119853	rs4889620	A	G	0	rs9925964	1	31129895	3656800	6.69736e-25	9.67538e-20	-0.00292952	0.00032219	5619	1.34517e-08	0.015723	0.00276802	5257	0.0136689	31084844	31094826	16p11.2	0.0338791	8366	-0.0366397	0.0172706	0.98225	0.389465	0.03908	934	0.396251	0.734763	769	-0.00671725	0.130661	FALSE	0.583423	131	-7.7084	0.410262	108	-0.045335	0.0547745	0.581588	FALSE	0.271545	198
ZNF646	chr16	31131614	31120293	rs4527034	G	A	0	rs9925964	1	31129895	3656800	5.1573e-25	9.67538e-20	-0.00292952	0.00032219	5619	1.27358e-08	-0.0157677	0.00277134	5257	0.0100066	31084844	31094826	16p11.2	0.0350945	8366	0.036431	0.0172883	0.97953	0.609946	0.03908	934	0.396251	0.610127	769	0.0101115	0.11293	FALSE	0.583423	131	-7.7084	0.413217	108	0.0450667	0.0547969	0.584047	FALSE	0.271545	198
ZNF646	chr16	31137712	31126391	rs889548	T	C	0	rs9925964	1	31129895	3656800	6.86571e-25	9.67538e-20	-0.00292952	0.00032219	5619	1.45545e-08	0.015798	0.00278784	5257	0.0122303	31084844	31094826	16p11.2	0.0348675	8366	-0.0366916	0.0173902	0.96858	0.389473	0.03908	934	0.396251	0.737666	769	-0.00666394	0.131064	FALSE	0.583423	131	-7.7084	0.446718	108	-0.0417715	0.0546335	0.611081	FALSE	0.271545	198
ZNF646	chr16	31140799	31129478	rs9936329	T	G	0	rs9925964	1	31129895	3656800	7.20526e-25	9.67538e-20	-0.00292952	0.00032219	5619	1.50982e-08	0.0158138	0.00279374	5257	0.0122624	31084844	31094826	16p11.2	0.0345002	8366	-0.0368461	0.0174281	0.96457	0.389403	0.03908	934	0.396251	0.709808	769	-0.00741181	0.127182	FALSE	0.583423	131	-7.7084	0.444993	108	-0.042011	0.0547379	0.609726	FALSE	0.271545	198
ZNF646	chr16	31141993	31130672	rs1549293	T	C	0	rs9925964	1	31129895	3656800	5.37105e-25	9.67538e-20	-0.00292952	0.00032219	5619	1.24701e-08	0.0159621	0.00280373	5257	0.0112877	31084844	31094826	16p11.2	0.0378266	8366	-0.0363355	0.0174965	0.9594	0.38825	0.03908	934	0.396251	0.741157	769	-0.00656849	0.131547	FALSE	0.583423	131	-7.7084	0.450444	108	-0.0417293	0.0550299	0.613995	FALSE	0.271545	198
ZNF646	chr16	31145219	31133898	rs12597511	T	C	0	rs9925964	0.9874	31129895	3656800	5.65083e-25	9.67538e-20	-0.00292952	0.00032219	5619	1.27743e-08	0.016016	0.00281522	5257	0.0116729	31084844	31094826	16p11.2	0.0383371	8366	-0.0363746	0.0175618	0.95255	0.387895	0.03908	934	0.396251	0.736138	769	-0.00670479	0.130852	FALSE	0.583423	131	-7.7084	0.478409	108	-0.0396103	0.0556228	0.635302	FALSE	0.271545	198
ZNF646	chr16	31147548	31136227	rs2855475	A	G	0	rs9925964	0.9958	31129895	3656800	8.74763e-25	9.67538e-20	-0.00292952	0.00032219	5619	1.71746e-08	-0.0158207	0.00280593	5257	0.0128395	31084844	31094826	16p11.2	0.0349494	8366	0.0369464	0.0175189	0.94867	0.607008	0.03908	934	0.396251	0.739757	769	0.00661806	0.131353	FALSE	0.583423	131	-7.7084	0.449999	108	0.0419823	0.055309	0.613648	FALSE	0.271545	198
ZNF646	chr16	31149142	31137821	rs9972727	G	A	0	rs9925964	0.9874	31129895	3656800	1.53397e-24	9.67538e-20	-0.00292952	0.00032219	5619	1.94857e-08	-0.0159654	0.00284259	5257	0.0206335	31084844	31094826	16p11.2	0.0499779	8366	0.0347388	0.0177225	0.93644	0.614829	0.03908	934	0.396251	0.654257	769	0.00894901	0.119312	FALSE	0.583423	131	-7.7084	0.447313	108	0.0423956	0.0555227	0.611548	FALSE	0.271545	198
																																						47									0
[truncated: 25 more columns]
